# Supplementary material for: Biliary excretion of excess iron in mice requires hepatocyte iron import by Slc39a14
Source: J Biol Chem. 2021 May 26;297(1):100835. doi: 10.1016/j.jbc.2021.100835 (PMC8214222; doi:10.1016/j.jbc.2021.100835)
Supplement: Supplementary information [file mmc1.xlsx]

## Sheet: Cover Letter
HARVARD CENTER FOR MASS SPECTROMETRY
2020-09-15
Dr. Bartnikas,
Here is the report for your samples SAM07217-27 for TMT11 all were ran against our common contaminants and Mouse Uniprot database.
We have pretty deep coverage of proteins that are mainly represented in your sample. Samples 145-150 have much less material then first two samples and will have some missing data in quantitation results.
There are more tabs below, they include.
Green Tab: The Proteins Page is a list of proteins identified through the database search output filtered to 1% FDR (False Discovery Rate).
Orange Tab : peptide view of all peptides that were identified and their intensities with 1 % FDR
Purple Tab: An Explanation of this Excel report - an aide to intrepreting your results
If you have any questions, please feel free to contact me or Renee.
Regards,
Bogdan.
Renee Robinson
Harvard University
FAS Division of Science
Harvard Center for Mass Spectrometry
52 Oxford Street Room B251
Cambridge MA 02138
ph: 617-495-4043
fax: 617-495-1374
http://proteomics.fas.harvard.edu/

## Sheet: Sheet1
sample	description
1300-1	female Slc39a14+/+ 50 ppm
1302-1	female Slc39a14+/+ 50 ppm
1396-1	female Slc39a14+/+ 50 ppm
1397-1	female Slc39a14+/+ 50 ppm
1296-1	female Slc39a14+/+ 50 ppm
1210-1	female Slc39a14+/+ 10,000 ppm
1223-1	female Slc39a14+/+ 10,000 ppm
1388-1	female Slc39a14+/+ 10,000 ppm
1405-1	female Slc39a14+/+ 10,000 ppm
1517-1	female Slc39a14+/+ 10,000 ppm

## Sheet: SAM7142-56 TMT11 Proteins
Protein FDR Confidence: A26 PMI-Byonic	Protein FDR Confidence: Sequest HT	Master	Accession	Description	Coverage [%]	Contaminant	# Peptides	# PSMs	# Unique Peptides	# AAs	MW [kDa]	calc. pI	Score Sequest HT: Sequest HT	# Peptides (by Search Engine): A26 PMI-Byonic	# Peptides (by Search Engine): Sequest HT	# Razor Peptides	Abundance Ratio: (F1, 127N) / (F1, 126)	Abundance Ratio: (F1, 127C) / (F1, 126)	Abundance Ratio: (F1, 128N) / (F1, 126)	Abundance Ratio: (F1, 128C) / (F1, 126)	Abundance Ratio: (F1, 129N) / (F1, 126)	Abundance Ratio: (F1, 129C) / (F1, 126)	Abundance Ratio: (F1, 130N) / (F1, 126)	Abundance Ratio: (F1, 130C) / (F1, 126)	Abundance Ratio: (F1, 131N) / (F1, 126)	Abundance Ratio: (F1, 131C) / (F1, 126)	1300-1	1302-1	1396-1	1397-1	1296-1	Empty	1210-1	1223-1	1388-1	1405-1	1517-1	Found in Sample: [S1] F1: 126, Control	Found in Sample: [S2] F1: 127N, Control	Found in Sample: [S3] F1: 127C, Control	Found in Sample: [S4] F1: 128N, Control	Found in Sample: [S5] F1: 128C, Control	Found in Sample: [S6] F1: 129N, Sample	Found in Sample: [S7] F1: 129C, Sample	Found in Sample: [S8] F1: 130N, Sample	Found in Sample: [S9] F1: 130C, Sample	Found in Sample: [S10] F1: 131N, Sample	Found in Sample: [S11] F1: 131C, Sample	|Log Prob| (by Search Engine): PMI-Byonic A26
n/a	High	Master Protein	P07724	Serum albumin OS=Mus musculus OX=10090 GN=Alb PE=1 SV=3	75	FALSE	50	1071	50	608	68.6	6.07	1855.07	47	46	0	1.176	1.022	1.184	2.103	0.394	0.983	0.821	3.982	0.982	5.846	1.8846e+07	2.21655e+07	1.92569e+07	2.23136e+07	3.96302e+07		1.85239e+07	1.54791e+07	7.50443e+07	1.85147e+07	1.1018e+08	High	High	High	High	High	High	High	High	High	High	High	263.48
n/a	High	Master Protein	Q8C196	Carbamoyl-phosphate synthase [ammonia], mitochondrial OS=Mus musculus OX=10090 GN=Cps1 PE=1 SV=2	37	FALSE	72	506	72	1500	164.5	6.92	737.5	67	61	0	1.03	0.327	0.395	0.516	0.33	0.79	0.724	0.172	0.625	0.122	2.8002e+07	2.88546e+07	9.16358e+06	1.10745e+07	1.44384e+07		2.21316e+07	2.02776e+07	4.82604e+06	1.75084e+07	3.40359e+06	High	High	High	High	High	High	High	High	High	High	High	253.23
n/a	High	Master Protein	P01027	Complement C3 OS=Mus musculus OX=10090 GN=C3 PE=1 SV=3	23	FALSE	46	371	46	1663	186.4	6.73	561.37	42	37	0	1.706	1.715	1.825	1.696	0.998	1.467	1.263	2.256	1.502	1.927	2.25761e+06	3.85255e+06	3.87237e+06	4.11949e+06	3.82927e+06		3.31197e+06	2.8503e+06	5.09346e+06	3.39163e+06	4.35014e+06	High	High	High	High	High	High	High	High	High	High	High	166.03
n/a	High	Master Protein	Q921I1	Serotransferrin OS=Mus musculus OX=10090 GN=Tf PE=1 SV=1	43	FALSE	36	231	35	697	76.7	7.18	395.34	30	33	1	0.803	0.809	0.937	0.956	1.02	0.731	0.862	1.011	0.728	0.923	1.47755e+06	1.1871e+06	1.19472e+06	1.38464e+06	1.41231e+06		1.07967e+06	1.27302e+06	1.49385e+06	1.07575e+06	1.36437e+06	High	High	High	High	High	High	High	High	High	High	High	115.26
n/a	High	Master Protein	O70570	Polymeric immunoglobulin receptor OS=Mus musculus OX=10090 GN=Pigr PE=1 SV=1	29	FALSE	24	178	24	771	84.9	5.4	314.11	24	18	0	0.95	1.786	1.73	0.962	1.338	1.145	0.933	1.326	0.843	1.083	3.38393e+06	3.2161e+06	6.04383e+06	5.85446e+06	3.25416e+06		3.8751e+06	3.15855e+06	4.48756e+06	2.85114e+06	3.66441e+06	High	High	High	High	High	High	High	High	High	High	High	113.15
n/a	High	Master Protein	P00688	Pancreatic alpha-amylase OS=Mus musculus OX=10090 GN=Amy2 PE=1 SV=2	47	FALSE	28	296	28	508	57.3	7.28	429.48	26	23	0	1.319	11.062	1.5	3.044	1.711	1.356	1.123	8.397	4.223	3.699	1.02652e+06	1.35447e+06	1.13556e+07	1.53932e+06	3.12518e+06		1.39214e+06	1.15251e+06	8.61935e+06	4.33492e+06	3.79722e+06	High	High	High	High	High	High	High	High	High	High	High	107.14
n/a	High	Master Protein	P07759	Serine protease inhibitor A3K OS=Mus musculus OX=10090 GN=Serpina3k PE=1 SV=2	42	FALSE	17	156	16	418	46.9	5.16	367.01	16	17	2	1.417	0.884	1.877	1.122	1.384	1.465	1.81	1.79	1.23	2.247	155593	220547	137535	291979	174615		227886	281623	278469	191441	349578	High	High	High	High	High	High	High	High	High	High	High	92.88
n/a	High	Master Protein	E9PV24	Fibrinogen alpha chain OS=Mus musculus OX=10090 GN=Fga PE=1 SV=1	22	FALSE	22	130	22	789	87.4	6.11	194.55	21	17	0	1.144	1.213	1.635	1.582	1.597	1.401	1.15	1.079	1.034	1.658	1.61016e+06	1.84184e+06	1.95384e+06	2.63219e+06	2.54787e+06		2.25506e+06	1.85162e+06	1.73719e+06	1.66436e+06	2.67028e+06	High	High	High	High	High	High	High	High	High	High	High	85.73
n/a	High	Master Protein	P60710	Actin, cytoplasmic 1 OS=Mus musculus OX=10090 GN=Actb PE=1 SV=1	42	FALSE	17	128	17	375	41.7	5.48	233.84	14	17	0	0.879	1.08	1.18	1.205	0.606	0.995	0.64	0.777	0.568	0.38	809941	712237	874718	955493	975669		806283	518012	628980	459862	307427	High	High	High	High	High	High	High	High	High	High	High	73.72
n/a	High	Master Protein	P13020	Gelsolin OS=Mus musculus OX=10090 GN=Gsn PE=1 SV=3	24	FALSE	28	145	28	780	85.9	6.18	179.81	27	25	0	1	1.731	1.39	1.102	1.018	1.077	0.932	1.086	1.251	0.904	1.97109e+06	1.97021e+06	3.41178e+06	2.73942e+06	2.17162e+06		2.12191e+06	1.83715e+06	2.14151e+06	2.46647e+06	1.78176e+06	High	High	High	High	High	High	High	High	High	High	High	68.29
n/a	High	Master Protein	Q00623	Apolipoprotein A-I OS=Mus musculus OX=10090 GN=Apoa1 PE=1 SV=2	50	FALSE	18	160	18	264	30.6	5.73	237.51	15	14	0	0.929	1.291	1.637	1.472	1.553	0.793	0.582	0.718	0.789	1.002	3.25091e+06	3.0193e+06	4.19558e+06	5.32204e+06	4.78645e+06		2.57827e+06	1.89069e+06	2.33417e+06	2.56629e+06	3.25628e+06	High	High	High	High	High	High	High	High	High	High	High	64.06
n/a	High	Master Protein	Q05920	Pyruvate carboxylase, mitochondrial OS=Mus musculus OX=10090 GN=Pc PE=1 SV=1	21	FALSE	26	110	26	1178	129.6	6.71	150.57	22	20	0	1.172	0.566	0.591	0.792	0.635	0.918	0.975	0.552	0.923	0.415	1.76721e+06	2.07136e+06	1.00081e+06	1.04472e+06	1.40044e+06		1.62197e+06	1.72327e+06	974644	1.63062e+06	734054	High	High	High	High	High	High	High	High	High	High	High	62.79
n/a	High	Master Protein	Q03265	ATP synthase subunit alpha, mitochondrial OS=Mus musculus OX=10090 GN=Atp5f1a PE=1 SV=1	40	FALSE	28	117	28	553	59.7	9.19	155.69	24	23	0	1.247	0.648	0.714	0.911	1.278	0.859	0.771	0.471	1.156	0.301	2.51494e+06	3.13738e+06	1.62968e+06	1.79582e+06	2.292e+06		2.16104e+06	1.94017e+06	1.18363e+06	2.90699e+06	758171	High	High	High	High	High	High	High	High	High	High	High	59.72
n/a	High	Master Protein	P47738	Aldehyde dehydrogenase, mitochondrial OS=Mus musculus OX=10090 GN=Aldh2 PE=1 SV=1	26	FALSE	16	80	15	519	56.5	7.62	134.63	16	14	1	0.983	0.411	0.469	0.596	0.318	0.973	0.938	0.254	0.701	0.157	1.10792e+06	1.08865e+06	455202	519197	659897		1.07825e+06	1.03911e+06	281064	776897	173742	High	High	High	High	High	High	High	High	High	High	High	57.63
n/a	High	Master Protein	Q9CR35	Chymotrypsinogen B OS=Mus musculus OX=10090 GN=Ctrb1 PE=1 SV=1	54	FALSE	12	96	12	263	27.8	5.07	259.74	10	12	0	1.94	26.339	1.029	11.831	12.759	4.41	0.912	37.305	10.262	23.842	49493.8	96001.9	1.30362e+06	50922.4	585549		218260	45156	1.84635e+06	507894	1.18001e+06	High	High	High	High	High	High	High	High	High	High	High	55.9
n/a	High	Master Protein	P21614	Vitamin D-binding protein OS=Mus musculus OX=10090 GN=Gc PE=1 SV=2	35	FALSE	18	75	18	476	53.6	5.5	135.89	15	16	0	0.974	1.354	1.186	1.35	0.711	1.278	1.112	1.536	1.115	1.755	363664	354161	492287	431444	490847		464726	404495	558437	405623	638123	High	High	High	High	High	High	High	High	High	High	High	54.22
n/a	High	Master Protein	Q6P8U6	Pancreatic triacylglycerol lipase OS=Mus musculus OX=10090 GN=Pnlip PE=1 SV=1	23	FALSE	9	62	8	465	51.4	6.83	107.8	9	8	1	1.251	13.57	1.347	3.5	0.01	1.2	1.178	4.934	4.364	2.694	59337.3	74252.1	805185	79952.3	207698		71233.2	69872.6	292756	258955	159883	High	High	High	High	High	High	High	High	High	High	High	52.43
n/a	High	Master Protein	P26443	Glutamate dehydrogenase 1, mitochondrial OS=Mus musculus OX=10090 GN=Glud1 PE=1 SV=1	24	FALSE	16	111	16	558	61.3	8	166.74	15	14	0	0.96	0.565	0.686	0.751	0.955	0.96	0.861	0.422	0.638	0.387	3.29279e+06	3.16212e+06	1.86116e+06	2.25778e+06	2.47229e+06		3.16226e+06	2.83575e+06	1.38825e+06	2.09949e+06	1.27312e+06	High	High	High	High	High	High	High	High	High	High	High	49.58
n/a	High	Master Protein	P08226	Apolipoprotein E OS=Mus musculus OX=10090 GN=Apoe PE=1 SV=2	43	FALSE	19	147	19	311	35.8	5.68	244.08	18	16	0	1.078	2.046	1.712	1.19	1.934	1.24	1.128	0.953	1.244	0.922	1.52687e+06	1.64534e+06	3.12328e+06	2.61381e+06	1.8171e+06		1.89391e+06	1.72214e+06	1.45493e+06	1.89988e+06	1.4079e+06	High	High	High	High	High	High	High	High	High	High	High	48.59
n/a	High	Master Protein	Q8BWT1	3-ketoacyl-CoA thiolase, mitochondrial OS=Mus musculus OX=10090 GN=Acaa2 PE=1 SV=3	48	FALSE	16	83	16	397	41.8	8.09	152.66	14	15	0	1.158	0.565	0.654	0.94	0.01	0.935	0.827	0.486	1	0.331	509363	589778	287663	333361	478968		476050	421412	247688	509437	168758	High	High	High	High	High	Not Found	High	High	High	High	High	48.56
n/a	High	Master Protein	P06728	Apolipoprotein A-IV OS=Mus musculus OX=10090 GN=Apoa4 PE=1 SV=3	38	FALSE	22	95	22	395	45	5.47	139.87	19	18	0	0.892	0.873	1.278	1.235	1.882	1.068	1.331	1.43	1.234	2.982	847604	756199	740331	1.08291e+06	1.04663e+06		904908	1.12843e+06	1.21194e+06	1.04582e+06	2.52776e+06	High	High	High	High	High	High	High	High	High	High	High	48.43
n/a	High	Master Protein	547749	*CON* Keratin, type i cytoskeletal 10 (cytokeratin 10) (K10) (CK 10)	20	TRUE	12	61	12	593	59.5	5.21	91.24	11	11	0	0.09	0.312	0.131	0.148	0.153	0.085	0.108	0.112	0.332	0.133	1.02578e+06	92561.3	320377	133954	151882		87628.8	111050	114846	340801	136191	High	High	High	High	High	High	High	High	High	High	High	47.8
n/a	High	Master Protein	P28665	Murinoglobulin-1 OS=Mus musculus OX=10090 GN=Mug1 PE=1 SV=3	10	FALSE	16	62	16	1476	165.2	6.42	70.06	16	9	0	1.206	2.407	1.462	1.619	2.234	0.95	1.058	2.698	1.434	1.898	492053	593520	1.18459e+06	719543	796765		467437	520393	1.3278e+06	705723	933935	High	High	High	High	High	High	High	High	High	High	High	45.25
n/a	High	Master Protein	P11499	Heat shock protein HSP 90-beta OS=Mus musculus OX=10090 GN=Hsp90ab1 PE=1 SV=3	20	FALSE	14	58	11	724	83.2	5.03	90.39	13	11	3	1.541	1.14	1.203	1.651	0.292	1.663	1.117	1.282	1.513	0.68	291745	449670	332526	350924	481675		485240	325760	373966	441403	198508	High	High	High	High	High	High	High	High	High	High	High	44.07
n/a	High	Master Protein	Q61147	Ceruloplasmin OS=Mus musculus OX=10090 GN=Cp PE=1 SV=2	12	FALSE	15	54	15	1061	121.1	5.85	74.86	14	13	0	0.98	1.555	1.356	1.327	1.675	0.927	1.04	1.205	1.017	0.785	1.07946e+06	1.05751e+06	1.67814e+06	1.46417e+06	1.43268e+06		1.00072e+06	1.12311e+06	1.30118e+06	1.09758e+06	847553	High	High	High	High	High	High	High	High	High	High	High	43.43
n/a	High	Master Protein	O08677	Kininogen-1 OS=Mus musculus OX=10090 GN=Kng1 PE=1 SV=1	19	FALSE	15	85	15	661	73.1	6.54	145.77	15	11	0	0.849	1.044	1.347	1.356	0.783	1.15	1.093	1.682	1.141	2.15	350254	297265	365612	471865	474828		402901	382685	589251	399676	752996	High	High	High	High	High	High	High	High	High	High	High	41.96
n/a	High	Master Protein	Q01853	Transitional endoplasmic reticulum ATPase OS=Mus musculus OX=10090 GN=Vcp PE=1 SV=4	15	FALSE	15	64	15	806	89.3	5.26	91.72	14	13	0	0.933	1.222	1.272	1.125	2.057	1.254	1.259	0.695	1.008	0.489	480886	448821	587449	611789	540996		603210	605306	334119	484870	235310	High	High	High	High	High	High	High	High	High	High	High	40.33
n/a	High	Master Protein	P11725	Ornithine carbamoyltransferase, mitochondrial OS=Mus musculus OX=10090 GN=Otc PE=1 SV=1	33	FALSE	12	73	12	354	39.7	8.73	130.08	11	12	0	1.305	0.374	0.423	0.793	0.01	1.015	0.988	0.258	1.005	0.279	197822	258111	73981.4	83681.1	156838		200764	195394	51016.5	198895	55096.9	High	High	High	High	High	Not Found	High	High	High	High	High	38.57
n/a	High	Master Protein	P32261	Antithrombin-III OS=Mus musculus OX=10090 GN=Serpinc1 PE=1 SV=1	18	FALSE	13	95	13	465	52	6.46	154.34	11	10	0	1.215	1.899	1.414	1.824	1.291	1.387	1.438	2.025	1.898	1.713	842811	1.02409e+06	1.60062e+06	1.19209e+06	1.53703e+06		1.16927e+06	1.21206e+06	1.70629e+06	1.59978e+06	1.44379e+06	High	High	High	High	High	High	High	High	High	High	High	38.1
n/a	High	Master Protein	P56480	ATP synthase subunit beta, mitochondrial OS=Mus musculus OX=10090 GN=Atp5f1b PE=1 SV=2	28	FALSE	14	52	14	529	56.3	5.34	91.73	14	10	0	0.737	0.441	0.687	0.492	1.147	0.647	0.602	0.09	0.435	0.085	1.8387e+06	1.35583e+06	811589	1.26244e+06	904822		1.18995e+06	1.10779e+06	165331	799238	155548	High	High	High	High	High	High	High	High	High	High	High	37.46
n/a	High	Master Protein	A6X935	Inter alpha-trypsin inhibitor, heavy chain 4 OS=Mus musculus OX=10090 GN=Itih4 PE=1 SV=2	12	FALSE	13	49	13	942	104.6	6.4	66.87	13	13	0	1.331	2.144	1.633	2.008	1.148	1.358	1.322	1.63	1.612	2.04	380692	506687	816359	621576	764378		517116	503400	620348	613713	776742	High	High	High	High	High	High	High	High	High	High	High	37.08
n/a	High	Master Protein	P63101	14-3-3 protein zeta/delta OS=Mus musculus OX=10090 GN=Ywhaz PE=1 SV=1	28	FALSE	9	54	7	245	27.8	4.79	102.76	8	5	3	0.856	1.121	1.302	1.276	1.208	1.064	0.837	1.008	0.982	0.651	669143	572488	749932	870963	853725		711746	559803	674269	657073	435799	High	High	High	High	High	High	High	High	High	High	High	37.01
n/a	High	Master Protein	P54869	Hydroxymethylglutaryl-CoA synthase, mitochondrial OS=Mus musculus OX=10090 GN=Hmgcs2 PE=1 SV=2	29	FALSE	17	69	17	508	56.8	8.41	96.1	17	12	0	1.055	0.375	0.466	0.691	0.98	1.084	1.056	0.404	0.935	0.198	934509	985486	350663	435212	646190		1.01284e+06	986472	377900	873999	184857	High	High	High	High	High	High	High	High	High	High	High	36.51
n/a	High	Master Protein	Q64285	Bile salt-activated lipase OS=Mus musculus OX=10090 GN=Cel PE=1 SV=1	21	FALSE	14	64	14	599	65.8	6.3	91.09	12	12	0	1.279	12.059	1.553	3.448	2.21	1.27	1.047	6.511	4.121	2.949	239738	306506	2.89092e+06	372379	826669		304458	251031	1.56096e+06	987969	707008	High	High	High	High	High	High	High	High	High	High	High	36.03
n/a	High	Master Protein	P20918	Plasminogen OS=Mus musculus OX=10090 GN=Plg PE=1 SV=3	16	FALSE	16	73	16	812	90.7	6.6	101.59	16	11	0	1.395	1.38	1.175	1.793	0.524	1.377	1.704	2.055	1.417	1.917	516145	720020	712260	606642	925653		710785	879433	1.0605e+06	731180	989289	High	High	High	High	High	High	High	High	High	High	High	35.96
n/a	High	Master Protein	P16460	Argininosuccinate synthase OS=Mus musculus OX=10090 GN=Ass1 PE=1 SV=1	27	FALSE	17	66	17	412	46.6	8.22	72.6	16	12	0	1.585	1.067	0.925	1.163	0.753	1.542	2.107	0.833	1.988	0.491	1.49346e+06	2.36787e+06	1.59382e+06	1.38204e+06	1.73637e+06		2.30291e+06	3.14666e+06	1.24405e+06	2.96921e+06	732858	High	High	High	High	High	High	High	High	High	High	High	35.72
n/a	High	Master Protein	Q91Y97	Fructose-bisphosphate aldolase B OS=Mus musculus OX=10090 GN=Aldob PE=1 SV=3	37	FALSE	16	48	15	364	39.5	8.27	73.96	13	13	1	1.199	0.792	0.806	0.975	0.709	1.398	1.853	0.799	1.598	0.449	538731	645878	426625	434378	525008		753154	998423	430535	860788	241870	High	High	High	High	High	High	High	High	High	High	High	34.76
		Master Protein	K2C1_HUMAN	(Common contaminant protein)	17	FALSE	9	26	2	643	65.8	8.12		9		0	0.344	0.369	0.338	0.51	0.01	0.327	0.711	0.37	1.276	0.464	22911.2	7879.74	8454.49	7752.73	11694.9		7502.5	16292.3	8474.17	29230.4	10623.3	High	High	High	High	High	High	High	High	High	High	High	34.47
n/a	High	Master Protein	Q8VDD5	Myosin-9 OS=Mus musculus OX=10090 GN=Myh9 PE=1 SV=4	5	FALSE	8	32	8	1960	226.2	5.66	63.72	8	7	0	0.618	1.287	1.065	0.807	1.483	0.731	0.539	0.439	0.702	0.29	142275	87905.3	183130	151534	114869		103939	76682	62525	99919.2	41211.9	High	High	High	High	High	High	High	High	High	High	High	34.41
n/a	High	Master Protein	P23953	Carboxylesterase 1C OS=Mus musculus OX=10090 GN=Ces1c PE=1 SV=4	17	FALSE	8	60	6	554	61	5.06	87.41	6	7	2	0.925	2.173	2.069	1.563	2.699	0.589	0.801	4.698	2.593	5.119	231915	214541	503894	479898	362497		136680	185868	1.0895e+06	601409	1.18712e+06	High	High	High	High	High	High	High	High	High	High	High	34.35
n/a	High	Master Protein	P05202	Aspartate aminotransferase, mitochondrial OS=Mus musculus OX=10090 GN=Got2 PE=1 SV=1	25	FALSE	14	56	14	430	47.4	9	82.79	13	12	0	1.034	0.489	0.509	0.869	0.2	0.848	0.829	0.446	0.874	0.363	919912	950756	450053	468691	799231		779724	762263	410671	804393	334108	High	High	High	High	High	High	High	High	High	High	High	34.08
n/a	High	Master Protein	P63038	60 kDa heat shock protein, mitochondrial OS=Mus musculus OX=10090 GN=Hspd1 PE=1 SV=1	19	FALSE	14	60	14	573	60.9	6.18	93.46	14	13	0	1.091	0.559	0.609	0.855	0.388	1.068	1.025	0.372	0.844	0.297	783057	854632	437878	477046	669273		836236	802551	290922	660874	232659	High	High	High	High	High	High	High	High	High	High	High	33.25
n/a	High	Master Protein	Q8K0E8	Fibrinogen beta chain OS=Mus musculus OX=10090 GN=Fgb PE=1 SV=1	21	FALSE	11	61	11	481	54.7	7.08	84.54	11	9	0	1.344	1.929	1.631	3.008	2.172	2.077	1.324	3.6	1.476	5.341	653819	878472	1.26137e+06	1.06617e+06	1.96671e+06		1.358e+06	865464	2.35356e+06	965054	3.49203e+06	High	High	High	High	High	High	High	High	High	High	High	32.95
n/a	High	Master Protein	547754	*CON* Keratin, type ii cytoskeletal 2 epidermal (cytokeratin 2E) (K2E) (CK 2E) gi482387pirA44861 keratin, 67K type II epidermal - human gi181402 (M99061) epidermal cytokeratin 2 [Homo sapiens] gi2565257 (AF019084) keratin 2e [Homo sapiens]	23	TRUE	12	73	11	645	65.8	8	141.6	11	10	1	0.04	0.228	0.065	0.057	0.171	0.046	0.057	0.034	0.091	0.059	3.03049e+06	120832	691018	198235	173992		139108	173634	101646	274678	179103	High	High	High	High	High	High	High	High	High	High	High	32.6
n/a	High	Master Protein	P01029	Complement C4-B OS=Mus musculus OX=10090 GN=C4b PE=1 SV=3	6	FALSE	13	43	13	1738	192.8	7.53	58.1	13	8	0	1.348	1.968	1.554	1.847	0.277	1.497	1.158	2.295	1.51	1.828	390784	526748	769154	607296	721943		584941	452546	896936	590261	714529	High	High	High	High	High	High	High	High	High	High	High	32.4
n/a	High	Master Protein	Q99LB7	Sarcosine dehydrogenase, mitochondrial OS=Mus musculus OX=10090 GN=Sardh PE=1 SV=1	12	FALSE	15	72	15	919	101.6	6.74	86.34	14	11	0	0.994	0.458	0.411	0.61	0.234	0.971	0.866	0.395	0.635	0.281	3.40471e+06	3.38424e+06	1.55999e+06	1.39859e+06	2.07844e+06		3.30633e+06	2.94788e+06	1.34516e+06	2.16174e+06	956703	High	High	High	High	High	High	High	High	High	High	High	31.71
n/a	High	Master Protein	Q61838	Pregnancy zone protein OS=Mus musculus OX=10090 GN=Pzp PE=1 SV=3	7	FALSE	13	49	13	1495	165.7	6.68	79.91	12	11	0	1.44	2.897	2.687	2.808	1.972	1.405	1.594	4.226	1.324	4.387	160270	230831	464376	430614	450082		225207	255424	677277	212159	703173	High	High	High	High	High	High	High	High	High	High	High	31.48
n/a	High	Master Protein	P02088	Hemoglobin subunit beta-1 OS=Mus musculus OX=10090 GN=Hbb-b1 PE=1 SV=2	65	FALSE	8	79	5	147	15.8	7.65	158.33	6	7	0	0.783	2.496	1.423	1.695	0.637	0.369	0.326	0.301	0.464	0.872	229879	180093	573888	327101	389754		84863.2	74883.1	69302	106673	200458	High	High	High	High	High	High	High	High	High	High	High	31.34
n/a	High	Master Protein	P07758	Alpha-1-antitrypsin 1-1 OS=Mus musculus OX=10090 GN=Serpina1a PE=1 SV=4	25	FALSE	12	55	8	413	46	5.72	83.91	11	9	4	1.391	0.779	1.79	0.96	2.171	0.833	0.796	0.712	0.73	0.708	1.29637e+06	1.80264e+06	1.00945e+06	2.32005e+06	1.24488e+06		1.07958e+06	1.03251e+06	923617	946008	917227	High	High	High	High	High	High	High	High	High	High	High	31.28
n/a	High	Master Protein	P30115	Glutathione S-transferase A3 OS=Mus musculus OX=10090 GN=Gsta3 PE=1 SV=2	25	FALSE	9	31	6	221	25.3	8.73	50.49	8	6	3	1.021	0.844	1.017	1.301	0.229	1.523	1.522	2.028	1.082	1.274	377700	385819	318688	384303	491261		575192	574773	766072	408556	481133	High	High	High	High	High	High	High	High	High	High	High	30.86
n/a	High	Master Protein	P10649	Glutathione S-transferase Mu 1 OS=Mus musculus OX=10090 GN=Gstm1 PE=1 SV=2	49	FALSE	14	66	14	218	26	7.94	92.2	13	10	0	0.92	0.961	0.844	0.927	1.196	1.504	1.555	0.79	1.488	0.441	329786	303485	316995	278353	305777		495980	512691	260688	490759	145525	High	High	High	High	High	High	High	High	High	High	High	30.56
n/a	High	Master Protein	P29699	Alpha-2-HS-glycoprotein OS=Mus musculus OX=10090 GN=Ahsg PE=1 SV=1	22	FALSE	9	53	9	345	37.3	6.51	62.39	8	5	0	0.963	1.147	1.479	1.212	1.806	1.165	1.178	1.214	0.986	2.366	900217	867313	1.03214e+06	1.33164e+06	1.0915e+06		1.049e+06	1.06012e+06	1.09275e+06	887893	2.12966e+06	High	High	High	High	High	High	High	High	High	High	High	30.13
n/a	High	Master Protein	P38647	Stress-70 protein, mitochondrial OS=Mus musculus OX=10090 GN=Hspa9 PE=1 SV=3	16	FALSE	13	37	13	679	73.4	6.07	60.83	11	10	0	0.796	0.427	0.534	0.657	1.381	0.862	0.853	0.173	0.463	0.14	751326	597928	320994	401144	493717		647345	640971	129750	347932	105065	High	High	High	High	High	High	High	High	High	High	High	29.76
n/a	High	Master Protein	Q8BMS1	Trifunctional enzyme subunit alpha, mitochondrial OS=Mus musculus OX=10090 GN=Hadha PE=1 SV=1	18	FALSE	16	43	16	763	82.6	9.14	51.26	14	11	0	1.216	0.686	2.488	0.889	2.434	1.067	1.013	0.456	0.874	0.339	547265	665679	375254	1.36166e+06	486377		583910	554465	249363	478243	185262	High	High	High	High	High	High	High	High	High	High	High	29.02
n/a	High	Master Protein	1082558	S41161 *CON* keratin 9, cytoskeletal - human gi435476 (Z29074) cytokeratin 9 [Homo sapiens]	18	TRUE	12	67	5	623	62.1	5.3	94.84	11	8	9	0.836	1.827	1.539	1.413	2.13	1.129	2.915	1.013	5.152	0.8	336105	280941	614061	517113	474806		379520	979715	340621	1.73149e+06	269013	High	High	High	High	High	High	High	High	High	High	High	28.76
n/a	High	Master Protein	Q9QXE0	2-hydroxyacyl-CoA lyase 1 OS=Mus musculus OX=10090 GN=Hacl1 PE=1 SV=2	11	FALSE	7	25	7	581	63.6	6.27	39.63	6	5	0	0.615	0.663	0.559	0.54	0.466	0.881	1.54	0.623	0.77	0.324	266135	163689	176431	148721	143721		234332	409856	165930	204901	86291.8	High	High	High	High	High	High	High	High	High	High	High	28.7
n/a	High	Master Protein	P11276	Fibronectin OS=Mus musculus OX=10090 GN=Fn1 PE=1 SV=4	4	FALSE	10	29	10	2477	272.4	5.59	32.13	9	6	0	1.359	1.967	1.909	2.54	0.01	1.596	1.705	3.408	2.04	4.657	195017	265106	383582	372357	495256		311205	332490	664547	397872	908270	High	High	High	High	High	Not Found	High	High	High	High	High	28.22
n/a	High	Master Protein	P10605	Cathepsin B OS=Mus musculus OX=10090 GN=Ctsb PE=1 SV=2	14	FALSE	4	54	4	339	37.3	5.91	87.52	3	4	0	1.166	0.589	0.884	1.107	1.669	1.309	1.865	4.469	1.718	1.948	150289	175251	88537.3	132898	166376		196739	280266	671583	258222	292818	High	High	High	High	High	High	High	High	High	High	High	27.51
n/a	High	Master Protein	Q91X72	Hemopexin OS=Mus musculus OX=10090 GN=Hpx PE=1 SV=2	19	FALSE	11	56	11	460	51.3	7.8	48.03	11	8	0	1.167	1.958	1.644	1.466	0.602	1.347	1.486	1.716	1.691	2.416	511902	597367	1.00247e+06	841715	750387		689364	760828	878551	865709	1.23689e+06	High	High	High	High	High	High	High	High	High	High	High	27.25
n/a	High	Master Protein	Q00724	Retinol-binding protein 4 OS=Mus musculus OX=10090 GN=Rbp4 PE=1 SV=2	15	FALSE	5	48	5	201	23.2	5.99	65.91	5	5	0	1.212	2.118	1.926	1.316	0.796	1.411	1.198	1.686	1.366	1.152	315655	382730	668572	607970	415308		445405	378016	532298	431216	363786	High	High	High	High	High	High	High	High	High	High	High	26.25
n/a	High	Master Protein	Q06890	Clusterin OS=Mus musculus OX=10090 GN=Clu PE=1 SV=1	19	FALSE	8	27	8	448	51.6	5.67	36.6	7	7	0	1.055	1.422	1.762	1.613	1.826	1.26	0.881	2.703	0.885	4.162	197579	208399	280889	348098	318695		249037	173981	534084	174861	822293	High	High	High	High	High	High	High	High	High	High	High	25.62
n/a	High	Master Protein	P18242	Cathepsin D OS=Mus musculus OX=10090 GN=Ctsd PE=1 SV=1	16	FALSE	8	53	8	410	44.9	7.15	47.4	8	5	0	2.12	0.439	1.284	0.529	0.663	1.882	4.333	0.862	2.233	0.684	4.84588e+06	1.02751e+07	2.12669e+06	6.22357e+06	2.56154e+06		9.11851e+06	2.0995e+07	4.17602e+06	1.08196e+07	3.3154e+06	High	High	High	High	High	High	High	High	High	High	High	25.12
n/a	High	Master Protein	P26040	Ezrin OS=Mus musculus OX=10090 GN=Ezr PE=1 SV=3	14	FALSE	10	35	10	586	69.4	6.1	44.74	10	8	0	0.838	1.49	1.346	0.885	0.962	0.787	0.599	0.714	0.773	0.394	488488	409475	727758	657608	432416		384211	292464	348898	377480	192377	High	High	High	High	High	High	High	High	High	High	High	25.09
n/a	High	Master Protein	P01942	Hemoglobin subunit alpha OS=Mus musculus OX=10090 GN=Hba PE=1 SV=2	31	FALSE	6	98	6	142	15.1	8.22	194.64	6	3	0	0.457	0.982	0.581	0.755	0.06	0.143	0.157	0.13	0.167	0.247	1.06829e+06	488015	1.0494e+06	620358	806980		153180	167942	138385	177963	263411	High	High	High	High	High	High	High	High	High	High	High	24.65
n/a	High	Master Protein	P09103	Protein disulfide-isomerase OS=Mus musculus OX=10090 GN=P4hb PE=1 SV=2	15	FALSE	9	47	9	509	57	4.88	59.23	9	6	0	1.304	1.186	1.156	1.364	1.223	1.584	1.963	1.477	2.018	0.897	463377	604474	549504	535657	632150		734149	909577	684592	935279	415741	High	High	High	High	High	High	High	High	High	High	High	24.42
n/a	High	Master Protein	Q91X79	Chymotrypsin-like elastase family member 1 OS=Mus musculus OX=10090 GN=Cela1 PE=1 SV=1	18	FALSE	4	31	3	266	28.9	8.24	42.88	4	4	1	1.152	6.616	1.314	2.838	1.976	1.14	0.907	4.475	3.645	1.751	196587	226490	1.30066e+06	258347	557974		224037	178366	879671	716551	344208	High	High	High	High	High	High	High	High	High	High	High	24.15
n/a	High	Master Protein	Q8CHT0	Delta-1-pyrroline-5-carboxylate dehydrogenase, mitochondrial OS=Mus musculus OX=10090 GN=Aldh4a1 PE=1 SV=3	19	FALSE	13	51	13	562	61.8	8.24	72.59	12	11	0	0.96	0.506	0.509	0.72	0.533	0.902	0.913	0.358	0.818	0.232	830604	797180	420228	422666	597771		749502	757955	297528	679481	192350	High	High	High	High	High	High	High	High	High	High	High	23.91
n/a	High	Master Protein	P08113	Endoplasmin OS=Mus musculus OX=10090 GN=Hsp90b1 PE=1 SV=2	16	FALSE	13	46	13	802	92.4	4.82	61.02	12	10	0	0.98	0.828	1.263	1.013	2.068	1.208	1.114	0.674	0.874	0.377	1.00229e+06	982298	830106	1.26585e+06	1.01551e+06		1.21051e+06	1.11619e+06	675919	875570	378224	High	High	High	High	High	High	High	High	High	High	High	23.3
n/a	High	Master Protein	Q8QZT1	Acetyl-CoA acetyltransferase, mitochondrial OS=Mus musculus OX=10090 GN=Acat1 PE=1 SV=1	12	FALSE	5	20	5	424	44.8	8.51	31.48	5	4	0	0.895	0.396	0.516	0.493	0.09	0.868	0.631	0.184	0.58	0.203	606878	543134	240191	313002	299153		526735	382978	111760	351958	123137	High	High	High	High	High	High	High	High	High	High	High	22.94
n/a	High	Master Protein	Q8K370	Acyl-CoA dehydrogenase family member 10 OS=Mus musculus OX=10090 GN=Acad10 PE=1 SV=1	5	FALSE	6	24	6	1069	118.9	8.24	31.98	6	6	0	0.818	0.599	0.655	0.684	0.651	0.805	0.7	0.392	0.634	0.264	451056	369079	270280	295265	308392		362985	315675	176641	285987	119294	High	High	High	High	High	High	High	High	High	High	High	22.56
n/a	High	Master Protein	O88569	Heterogeneous nuclear ribonucleoproteins A2/B1 OS=Mus musculus OX=10090 GN=Hnrnpa2b1 PE=1 SV=2	11	FALSE	4	21	4	353	37.4	8.95	31.21	4	3	0	0.95	1.145	1.35	1.247	1.526	1.139	0.914	0.792	1.004	0.434	192758	183151	220658	260128	240307		219458	176088	152715	193511	83605.5	High	High	High	High	High	High	High	High	High	High	High	21.55
n/a	High	Master Protein	Q9CQ62	2,4-dienoyl-CoA reductase, mitochondrial OS=Mus musculus OX=10090 GN=Decr1 PE=1 SV=1	14	FALSE	5	34	5	335	36.2	8.95	46.52	5	4	0	1.099	0.524	0.659	0.841	0.608	1.003	1.072	0.465	0.911	0.229	591910	650243	310055	390234	497614		593853	634721	275366	539129	135424	High	High	High	High	High	High	High	High	High	High	High	21.38
n/a	High	Master Protein	Q5BKQ4	Inactive pancreatic lipase-related protein 1 OS=Mus musculus OX=10090 GN=Pnliprp1 PE=1 SV=2	14	FALSE	8	63	8	473	52.7	6.34	111.83	8	7	0	1.276	2.259	1.681	3.721	0.464	1.286	0.854	4.74	3.242	1.364	183699	234454	414911	308769	683584		236229	156792	870800	595487	250594	High	High	High	High	High	High	High	High	High	High	High	21.24
n/a	High	Master Protein	Q8VCM7	Fibrinogen gamma chain OS=Mus musculus OX=10090 GN=Fgg PE=1 SV=1	16	FALSE	9	32	9	436	49.4	5.86	45.86	8	7	0	1.479	1.834	1.734	2.059	3.129	1.724	1.546	3.489	1.371	3.019	139819	206812	256458	242402	287859		240981	216134	487876	191708	422096	High	High	High	High	High	High	High	High	High	High	High	21.22
n/a	High	Master Protein	P16858	Glyceraldehyde-3-phosphate dehydrogenase OS=Mus musculus OX=10090 GN=Gapdh PE=1 SV=2	22	FALSE	9	33	9	333	35.8	8.25	29.54	9	6	0	0.929	0.95	1.15	0.892	2.293	1.142	1.235	0.616	0.747	0.312	816935	758931	775765	939282	728619		933168	1.00865e+06	503418	610453	255110	High	High	High	High	High	High	High	High	High	High	High	20.51
n/a	High	Master Protein	Q91YI0	Argininosuccinate lyase OS=Mus musculus OX=10090 GN=Asl PE=1 SV=1	14	FALSE	9	47	9	464	51.7	6.96	62.39	9	5	0	1.043	0.969	1.118	0.83	0.808	1.323	1.786	0.664	1.371	0.495	216051	225295	209310	241570	179240		285738	385870	143526	296098	106985	High	High	High	High	High	High	High	High	High	High	High	20.47
n/a	High	Master Protein	Q71KU9	Fibrinogen-like protein 1 OS=Mus musculus OX=10090 GN=Fgl1 PE=1 SV=2	6	FALSE	3	47	3	314	36.4	5.71	58.57	3	3	0	1.371	1.434	1.76	1.08	1.473	1.681	1.216	1.287	1.027	1	275264	377253	394607	484329	297305		462667	334743	354305	282709	275234	High	High	High	High	High	High	High	High	High	High	High	20.38
n/a	High	Master Protein	P19096	Fatty acid synthase OS=Mus musculus OX=10090 GN=Fasn PE=1 SV=2	2	FALSE	7	20	7	2504	272.3	6.58	23.28	7	4	0	1.08	1.204	1.343	0.899	1.013	1.257	1.443	0.891	1.434	0.587	225075	243069	270895	302187	202314		283029	324833	200569	322852	132039	High	High	High	High	High	High	High	High	High	High	High	20.23
n/a	High	Master Protein	P10853	Histone H2B type 1-F/J/L OS=Mus musculus OX=10090 GN=Hist1h2bf PE=1 SV=2	43	FALSE	7	35	7	126	13.9	10.32	33.63	7	4	0	0.789	1.122	1.398	1.123	2.357	1.386	0.697	1.13	0.666	0.926	3.50667e+06	2.76766e+06	3.93616e+06	4.90224e+06	3.93726e+06		4.85971e+06	2.44435e+06	3.96281e+06	2.33673e+06	3.24849e+06	High	High	High	High	High	High	High	High	High	High	High	19.53
n/a	High	Master Protein	P17751	Triosephosphate isomerase OS=Mus musculus OX=10090 GN=Tpi1 PE=1 SV=4	11	FALSE	3	42	3	299	32.2	5.74	93.96	3	2	0	0.727	1.025	1.073	0.954	1.637	1.05	0.907	0.623	0.979	0.39	303629	220758	311285	325940	289732		318685	275466	189071	297363	118359	High	High	High	High	High	High	High	High	High	High	High	19.34
n/a	High	Master Protein	Q99KI0	Aconitate hydratase, mitochondrial OS=Mus musculus OX=10090 GN=Aco2 PE=1 SV=1	13	FALSE	11	26	11	780	85.4	7.93	31.11	9	8	0	0.65	0.592	0.75	0.575	0.907	0.89	0.876	0.305	0.616	0.205	2.14383e+06	1.39428e+06	1.26832e+06	1.60853e+06	1.23243e+06		1.90828e+06	1.87782e+06	654111	1.32008e+06	439629	High	High	High	High	High	High	High	High	High	High	High	19.02
n/a	High	Master Protein	O88844	Isocitrate dehydrogenase [NADP] cytoplasmic OS=Mus musculus OX=10090 GN=Idh1 PE=1 SV=2	16	FALSE	8	35	7	414	46.6	7.17	52.56	7	8	2	0.913	0.83	0.875	1.324	1.482	1.242	1.247	0.637	1.108	0.382	625989	571817	519293	547495	829031		777492	780686	399059	693561	239064	High	High	High	High	High	High	High	High	High	High	High	18.91
n/a	High	Master Protein	Q60997	Deleted in malignant brain tumors 1 protein OS=Mus musculus OX=10090 GN=Dmbt1 PE=1 SV=2	7	FALSE	7	59	7	2085	226.7	4.97	64.4	7	5	0	1.021	3.092	1.464	1.327	1.186	1.17	0.868	1.992	1.636	1.173	850161	868059	2.6284e+06	1.24432e+06	1.12774e+06		994279	738224	1.69358e+06	1.3907e+06	997414	High	High	High	High	High	High	High	High	High	High	High	18.89
n/a	High	Master Protein	Q9ESB3	Histidine-rich glycoprotein OS=Mus musculus OX=10090 GN=Hrg PE=1 SV=2	8	FALSE	4	20	4	525	59.1	7.66	31.23	4	4	0	1.317	1.536	1.713	1.767	5.263	1.256	1.527	3.125	1.41	2.101	76579.5	100818	117601	131174	135303		96161.7	116930	239346	107989	160927	High	High	High	High	High	High	High	High	High	High	High	18.89
n/a	High	Master Protein	O88531	Palmitoyl-protein thioesterase 1 OS=Mus musculus OX=10090 GN=Ppt1 PE=1 SV=2	17	FALSE	7	24	7	306	34.5	8	49.75	5	6	0	2.184	0.431	1.11	0.691	0.01	0.511	0.411	0.303	0.811	0.227	209686	457906	90404.5	232791	144798		107145	86079.5	63506.4	169969	47645.3	High	High	High	High	High	Not Found	High	High	High	High	High	18.61
n/a	High	Master Protein	P97807	Fumarate hydratase, mitochondrial OS=Mus musculus OX=10090 GN=Fh PE=1 SV=3	14	FALSE	9	23	9	507	54.3	9.04	28.65	8	6	0	1.18	0.593	0.593	0.731	0.01	0.938	0.859	0.48	0.888	0.218	352211	415652	209000	208754	257345		330289	302501	169088	312879	76627.2	High	High	High	High	High	Not Found	High	High	High	High	High	18.54
n/a	High	Master Protein	Q9QXD6	Fructose-1,6-bisphosphatase 1 OS=Mus musculus OX=10090 GN=Fbp1 PE=1 SV=3	24	FALSE	8	32	8	338	36.9	6.57	44.51	7	7	0	1.218	1.28	1.087	1.389	0.859	1.4	1.35	1.888	2.715	1.066	186877	227524	239114	203064	259633		261667	252311	352735	507393	199303	High	High	High	High	High	High	High	High	High	High	High	18.44
n/a	High	Master Protein	P05208	Chymotrypsin-like elastase family member 2A OS=Mus musculus OX=10090 GN=Cela2a PE=1 SV=1	22	FALSE	5	13	5	271	28.9	8.62	29.78	5	5	0	1.082	1.923	0.936	2.159	0.532	0.867	0.767	4.674	3.665	0.772	123743	133865	237943	115857	267199		107296	94936.8	578378	453505	95518.4	High	High	High	High	High	High	High	High	High	High	High	18.4
n/a	High	Master Protein	Q6URW6	Myosin-14 OS=Mus musculus OX=10090 GN=Myh14 PE=1 SV=1	3	FALSE	6	20	6	2000	228.4	5.55	25.7	5	4	0	0.659	1.047	1.437	0.781	0.01	0.751	0.654	0.472	1.14	0.269	170326	112330	178401	244818	133044		127873	111327	80456.5	194164	45819.3	High	High	High	High	High	High	High	High	High	High	High	18.31
n/a	High	Master Protein	Q9JMD3	START domain-containing protein 10 OS=Mus musculus OX=10090 GN=Stard10 PE=1 SV=1	10	FALSE	2	17	2	291	32.9	7.12	26.18	2	2	0	0.795	0.698	1.33	0.806	0.01	1.1	0.927	0.563	1.007	0.3	31975.5	25406.7	22313	42521.1	25777.3		35188	29640.3	18000	32207.8	9598.12	High	High	High	High	High	Not Found	High	High	High	High	High	18.29
n/a	High	Master Protein	Q61176	Arginase-1 OS=Mus musculus OX=10090 GN=Arg1 PE=1 SV=1	16	FALSE	7	22	7	323	34.8	7.01	28.41	7	4	0	1.025	1.036	1.038	0.888	2.742	1.591	1.984	0.677	1.349	0.479	603639	618744	625159	626654	536017		960355	1.1978e+06	408866	814201	289331	High	High	High	High	High	High	High	High	High	High	High	18.25
n/a	High	Master Protein	Q99JY0	Trifunctional enzyme subunit beta, mitochondrial OS=Mus musculus OX=10090 GN=Hadhb PE=1 SV=1	12	FALSE	7	24	7	475	51.4	9.38	23.83	6	4	0	0.985	0.538	0.697	0.789	0.777	1.024	1.082	0.26	0.752	0.182	544425	536346	292691	379374	429388		557534	589113	141674	409485	99086	High	High	High	High	High	High	High	High	High	High	High	18.06
n/a	High	Master Protein	O89020	Afamin OS=Mus musculus OX=10090 GN=Afm PE=1 SV=2	12	FALSE	9	33	9	608	69.3	5.78	34.6	8	8	0	1.039	1.372	1.681	1.92	3.3	1.409	0.868	1.464	1.029	2.459	162869	169209	223468	273774	312747		229544	141360	238373	167595	400495	High	High	High	High	High	High	High	High	High	High	High	17.91
n/a	High	Master Protein	P16406	Glutamyl aminopeptidase OS=Mus musculus OX=10090 GN=Enpep PE=1 SV=1	8	FALSE	8	34	8	945	107.9	5.44	43.32	8	7	0	1.217	0.839	1.667	1.15	4.871	1.622	2.535	1.838	2.666	1.175	94626.6	115113	79381.9	157781	108814		153521	239921	173957	252294	111178	High	High	High	High	High	High	High	High	High	High	High	17.86
n/a	High	Master Protein	P24270	Catalase OS=Mus musculus OX=10090 GN=Cat PE=1 SV=4	13	FALSE	8	29	8	527	59.8	7.88	27.11	8	5	0	1.25	0.948	1.059	1.066	3.127	1.896	2.993	1.153	1.681	0.674	696422	870439	659861	737595	742489		1.32017e+06	2.08453e+06	802861	1.17091e+06	469159	High	High	High	High	High	High	High	High	High	High	High	17.76
n/a	High	Master Protein	P19221	Prothrombin OS=Mus musculus OX=10090 GN=F2 PE=1 SV=1	9	FALSE	7	20	7	618	70.2	6.43	27.1	6	6	0	0.912	1.451	1.515	1.336	2.262	1.062	1.005	1.377	0.861	1.076	124971	113996	181311	189372	166950		132761	125628	172075	107589	134496	High	High	High	High	High	High	High	High	High	High	High	17.72
n/a	High	Master Protein	O35490	Betaine--homocysteine S-methyltransferase 1 OS=Mus musculus OX=10090 GN=Bhmt PE=1 SV=1	21	FALSE	10	45	10	407	45	7.9	65.52	8	7	0	0.978	0.957	0.935	0.72	1.406	0.688	1.161	0.409	1.438	0.286	1.28134e+06	1.25266e+06	1.22561e+06	1.19839e+06	922710		881503	1.48749e+06	524631	1.84303e+06	365834	High	High	High	High	High	High	High	High	High	High	High	17.53
n/a	High	Master Protein	P08249	Malate dehydrogenase, mitochondrial OS=Mus musculus OX=10090 GN=Mdh2 PE=1 SV=3	14	FALSE	6	20	6	338	35.6	8.68	28.01	6	3	0	0.979	0.989	0.584	0.752	0.296	0.783	0.606	0.289	0.743	0.237	593147	580780	586519	346397	446288		464529	359180	171442	440808	140379	High	High	High	High	High	High	High	High	High	High	High	17.43
n/a	High	Master Protein	Q61646	Haptoglobin OS=Mus musculus OX=10090 GN=Hp PE=1 SV=1	19	FALSE	8	17	8	347	38.7	6.29	22.92	7	5	0	0.979	2.231	1.977	0.998	1.027	0.83	1.156	0.9	1.371	1.02	86363	84557.2	192676	170773	86203.4		71670	99855.7	77749.9	118361	88088.1	High	High	High	High	High	High	High	High	High	High	High	17.37
n/a	High	Master Protein	Q7TPZ8	Carboxypeptidase A1 OS=Mus musculus OX=10090 GN=Cpa1 PE=1 SV=1	13	FALSE	5	34	5	419	47.4	5.67	48.78	5	5	0	2.204	11.299	1.932	6.342	0.01	1.86	1.305	8.771	7.4	3.2	13299	29308.2	150261	25693.2	84344.6		24740.8	17351.6	116645	98412	42563.1	High	High	High	High	High	Not Found	High	High	High	High	High	17.36
n/a	High	Master Protein	P20029	Endoplasmic reticulum chaperone BiP OS=Mus musculus OX=10090 GN=Hspa5 PE=1 SV=3	11	FALSE	8	34	7	655	72.4	5.16	37.01	7	7	1	0.872	0.844	0.881	0.943	1.455	1.148	1.383	0.519	0.878	0.429	479675	418354	405067	422435	452376		550545	663336	248845	421199	206003	High	High	High	High	High	High	High	High	High	High	High	17.29
n/a	High	Master Protein	Q8R0Y6	Cytosolic 10-formyltetrahydrofolate dehydrogenase OS=Mus musculus OX=10090 GN=Aldh1l1 PE=1 SV=1	14	FALSE	13	34	13	902	98.6	5.91	52.83	10	11	0	1.13	1.128	1.051	1.115	2.423	1.577	1.819	1.395	1.764	0.63	156184	176516	176242	164116	174097		246377	284156	217812	275535	98375.2	High	High	High	High	High	High	High	High	High	High	High	17.14
n/a	High	Master Protein	P05064	Fructose-bisphosphate aldolase A OS=Mus musculus OX=10090 GN=Aldoa PE=1 SV=2	16	FALSE	8	21	7	364	39.3	8.09	34.76	6	6	0	0.683	1.147	0.875	1.13	1.224	0.519	0.339	0.33	0.669	0.254	395194	269852	453332	345903	446723		205261	134164	130329	264370	100288	High	High	High	High	High	High	High	High	High	High	High	17.12
n/a	High	Master Protein	Q9Z0X1	Apoptosis-inducing factor 1, mitochondrial OS=Mus musculus OX=10090 GN=Aifm1 PE=1 SV=1	10	FALSE	7	25	7	612	66.7	9.17	37.33	7	5	0	1.009	0.584	0.613	0.775	0.093	0.906	0.776	0.41	0.884	0.246	625368	630912	365211	383399	484787		566296	485536	256287	553017	153959	High	High	High	High	High	High	High	High	High	High	High	16.98
n/a	High	Master Protein	Q61792	LIM and SH3 domain protein 1 OS=Mus musculus OX=10090 GN=Lasp1 PE=1 SV=1	13	FALSE	3	18	3	263	30	7.05	25.75	3	3	0	0.694	0.883	1.691	0.892	1.104	1.043	0.707	1.023	0.668	0.611	56105.3	38914.1	49553.1	94855.5	50028.2		58533.4	39654.2	57370.7	37475.1	34256.9	High	High	High	High	High	High	High	High	High	High	High	16.96
n/a	High	Master Protein	P19001	Keratin, type I cytoskeletal 19 OS=Mus musculus OX=10090 GN=Krt19 PE=1 SV=1	16	FALSE	7	22	7	403	44.5	5.39	26.33	7	4	0	1.322	2.065	1.456	1.113	1.787	1.212	0.92	0.924	1.015	0.558	85080.1	112500	175675	123866	94660.4		103096	78231.7	78642.4	86327.2	47456.2	High	High	High	High	High	High	High	High	High	High	High	16.86
n/a	High	Master Protein	Q99K67	Alpha-aminoadipic semialdehyde synthase, mitochondrial OS=Mus musculus OX=10090 GN=Aass PE=1 SV=1	5	FALSE	7	30	7	926	102.9	6.87	33.97	7	7	0	0.861	0.534	0.532	0.606	0.263	0.943	0.99	0.246	0.62	0.191	625846	539142	334376	332854	379477		590308	619514	153757	387902	119772	High	High	High	High	High	High	High	High	High	High	High	16.79
n/a	High	Master Protein	Q91VA0	Acyl-coenzyme A synthetase ACSM1, mitochondrial OS=Mus musculus OX=10090 GN=Acsm1 PE=1 SV=1	7	FALSE	4	29	4	573	64.7	7.17	42.43	4	3	0	0.843	0.214	0.345	0.533	0.286	0.69	0.64	0.147	0.411	0.125	188914	159284	40375.1	65104.3	100748		130407	120908	27850.4	77695	23652.4	High	High	High	High	High	High	High	High	High	High	High	16.74
n/a	High	Master Protein	Q99LC5	Electron transfer flavoprotein subunit alpha, mitochondrial OS=Mus musculus OX=10090 GN=Etfa PE=1 SV=2	13	FALSE	6	25	6	333	35	8.38	33.32	6	4	0	1.057	0.463	0.459	0.728	0.386	1.069	0.965	0.344	0.939	0.222	1.21786e+06	1.28706e+06	564278	558693	886012		1.30138e+06	1.1753e+06	419336	1.14355e+06	270682	High	High	High	High	High	High	High	High	High	High	High	16.63
n/a	High	Master Protein	Q61768	Kinesin-1 heavy chain OS=Mus musculus OX=10090 GN=Kif5b PE=1 SV=3	3	FALSE	3	10	3	963	109.5	6.44	17.1	3	3	0	1.177	1.865	1.747	1.633	1.382	1.026	0.636	1.126	1.046	0.692	36509.7	42989.7	68083.5	63787.4	59610.3		37471.6	23218.6	41123.2	38179.1	25274.9	High	High	High	High	High	High	High	High	High	High	High	16.52
n/a	High	Master Protein	P08228	Superoxide dismutase [Cu-Zn] OS=Mus musculus OX=10090 GN=Sod1 PE=1 SV=2	27	FALSE	6	48	6	154	15.9	6.51	71.05	6	6	0	0.624	0.682	2.33	0.672	2.299	1.105	3.142	0.999	1.192	1.319	413091	257745	281845	962531	277628		456371	1.29801e+06	412810	492358	545043	High	High	High	High	High	High	High	High	High	High	High	16.43
n/a	High	Master Protein	Q8VDN2	Sodium/potassium-transporting ATPase subunit alpha-1 OS=Mus musculus OX=10090 GN=Atp1a1 PE=1 SV=1	5	FALSE	5	13	5	1023	112.9	5.45	16.59	5	4	0	0.585	0.975	1.032	0.608	1.339	0.685	0.636	0.5	0.506	0.26	511655	299193	498772	528219	311233		350684	325499	255815	259065	133180	High	High	High	High	High	High	High	High	High	High	High	16.2
n/a	High	Master Protein	P04186	Complement factor B OS=Mus musculus OX=10090 GN=Cfb PE=1 SV=2	9	FALSE	9	27	9	761	85	7.37	23.2	9	6	0	1.384	1.455	1.51	1.898	1.173	1.55	0.881	1.783	1.664	2.266	650650	900249	946604	982772	1.23518e+06		1.00828e+06	573266	1.15999e+06	1.08284e+06	1.47457e+06	High	High	High	High	High	High	High	High	High	High	High	16.09
n/a	High	Master Protein	Q61703	Inter-alpha-trypsin inhibitor heavy chain H2 OS=Mus musculus OX=10090 GN=Itih2 PE=1 SV=1	7	FALSE	9	23	9	946	105.9	7.27	24.35	9	6	0	1.258	1.882	1.754	1.881	4.161	1.515	1.458	2.029	1.555	1.796	298027	374901	560838	522674	560680		451471	434429	604705	463371	535302	High	High	High	High	High	High	High	High	High	High	High	16.08
n/a	High	Master Protein	Q8BGD9	Eukaryotic translation initiation factor 4B OS=Mus musculus OX=10090 GN=Eif4b PE=1 SV=1	10	FALSE	4	19	4	611	68.8	5.67	39.08	4	4	0	0.639	0.627	1.755	0.941	0.01	1.131	0.64	0.381	0.693	0.288	27291	17429.1	17120.6	47901.7	25671.8		30867.2	17470.1	10393.5	18923.8	7862.47	High	High	High	High	High	Not Found	High	High	High	High	High	15.93
n/a	High	Master Protein	P45952	Medium-chain specific acyl-CoA dehydrogenase, mitochondrial OS=Mus musculus OX=10090 GN=Acadm PE=1 SV=1	15	FALSE	8	24	8	421	46.5	8.37	23.75	7	4	0	1.027	0.426	0.528	0.79	0.01	0.776	0.823	0.313	0.894	0.23	1.82831e+06	1.87704e+06	778154	965676	1.44427e+06		1.41857e+06	1.50426e+06	571891	1.63524e+06	420491	High	High	High	High	High	Not Found	High	High	High	High	High	15.79
n/a	High	Master Protein	Q91V92	ATP-citrate synthase OS=Mus musculus OX=10090 GN=Acly PE=1 SV=1	4	FALSE	6	18	6	1091	119.7	7.44	21.9	6	4	0	1.117	1.111	1.302	1.176	1.023	1.552	1.554	0.868	1.305	0.574	190434	212785	211558	247930	223970		295495	295958	165306	248520	109269	High	High	High	High	High	High	High	High	High	High	High	15.72
n/a	High	Master Protein	Q9QXF8	Glycine N-methyltransferase OS=Mus musculus OX=10090 GN=Gnmt PE=1 SV=3	13	FALSE	3	12	3	293	32.7	7.44	29.24	2	3	0	1.5	1.094	0.94	1.125	0.01	2.212	2.835	0.915	2.481	0.527	27685.7	41524.8	30297.7	26025.8	31136.4		61232.4	78490.4	25324	68699.9	14587.5	High	High	High	High	High	Not Found	High	High	High	High	High	15.58
n/a	High	Master Protein	P19157	Glutathione S-transferase P 1 OS=Mus musculus OX=10090 GN=Gstp1 PE=1 SV=2	15	FALSE	4	30	4	210	23.6	7.87	48.95	3	3	0	0.584	1.1	0.994	1.126	0.01	0.975	0.694	0.303	0.751	0.271	393620	230071	433007	391097	443082		383726	273124	119148	295601	106660	High	High	High	High	High	Not Found	High	High	High	High	High	15.48
n/a	High	Master Protein	P48678	Prelamin-A/C OS=Mus musculus OX=10090 GN=Lmna PE=1 SV=2	6	FALSE	4	15	3	665	74.2	6.98	16.14	4	3	1	0.486	0.795	1.722	0.502	0.01	0.558	0.513	0.42	0.434	0.254	86144.3	41828.5	68480.1	148360	43265		48102.1	44150.5	36216.2	37404.5	21920.3	High	High	High	High	High	Not Found	High	High	High	High	High	15.45
n/a	High	Master Protein	P68369	Tubulin alpha-1A chain OS=Mus musculus OX=10090 GN=Tuba1a PE=1 SV=1	7	FALSE	3	12	3	451	50.1	5.06	21.24	3	3	0	1.196	1.389	1.253	1.725	2.28	1.202	0.835	1.727	1.198	0.734	87541.9	104691	121600	109710	151037		105264	73120.9	151194	104863	64260.9	High	High	High	High	High	High	High	High	High	High	High	15.44
n/a	High	Master Protein	Q9CZS1	Aldehyde dehydrogenase X, mitochondrial OS=Mus musculus OX=10090 GN=Aldh1b1 PE=1 SV=1	13	FALSE	8	31	7	519	57.5	7.02	38.97	7	6	0	0.981	0.54	0.554	0.645	0.465	0.796	0.61	0.479	0.689	0.272	429871	421790	232330	238248	277264		342040	262078	205890	296136	116841	High	High	High	High	High	High	High	High	High	High	High	15.27
n/a	High	Master Protein	P41317	Mannose-binding protein C OS=Mus musculus OX=10090 GN=Mbl2 PE=1 SV=2	16	FALSE	3	13	3	244	25.9	5.06	30.23	2	3	0	1.099	1.817	2.079	0.934	3.196	1.795	0.999	1.203	0.912	0.781	56470	62073.8	102600	117384	52732.5		101389	56396.5	67915.8	51489.6	44127.3	High	High	High	High	High	High	High	High	High	High	High	14.97
n/a	High	Master Protein	Q8VEK3	Heterogeneous nuclear ribonucleoprotein U OS=Mus musculus OX=10090 GN=Hnrnpu PE=1 SV=1	4	FALSE	4	12	4	800	87.9	6.24	17.9	4	3	0	1.245	1.594	1.707	1.599	1.412	1.256	0.775	1.268	0.949	0.863	139960	174214	223115	238919	223836		175848	108480	177514	132887	120759	High	High	High	High	High	High	High	High	High	High	High	14.59
n/a	High	Master Protein	Q8VCN5	Cystathionine gamma-lyase OS=Mus musculus OX=10090 GN=Cth PE=1 SV=1	8	FALSE	3	9	3	398	43.5	7.65	19.36	2	2	0	1.32	1.704	1.889	1.441	0.01	1.619	1.173	1.002	1.757	0.411	16058.5	21202.3	27363.4	30329.4	23144.1		25994.4	18836.5	16088.4	28218	6595.28	High	High	High	High	High	Not Found	High	High	High	High	High	14.46
n/a	High	Master Protein	Q64433	10 kDa heat shock protein, mitochondrial OS=Mus musculus OX=10090 GN=Hspe1 PE=1 SV=2	33	FALSE	3	25	3	102	11	8.35	53.58	3	3	0	1.65	0.565	0.688	1.139	0.01	2.205	1.587	0.484	1.034	0.397	124990	206278	70565.9	86053.5	142322		275560	198381	60529	129260	49626.5	High	High	High	High	High	Not Found	High	High	High	High	High	14.42
n/a	High	Master Protein	O08749	Dihydrolipoyl dehydrogenase, mitochondrial OS=Mus musculus OX=10090 GN=Dld PE=1 SV=2	8	FALSE	5	30	5	509	54.2	7.9	52.22	5	5	0	0.915	0.656	0.637	0.629	0.607	0.8	0.924	0.182	0.604	0.144	554939	507502	364073	353241	349219		443897	512726	101063	335400	79958.3	High	High	High	High	High	High	High	High	High	High	High	14.42
n/a	High	Master Protein	Q9WUM5	Succinate--CoA ligase [ADP/GDP-forming] subunit alpha, mitochondrial OS=Mus musculus OX=10090 GN=Suclg1 PE=1 SV=4	9	FALSE	4	23	4	346	36.1	9.39	40.48	4	3	0	0.64	0.419	0.453	0.433	0.01	0.822	0.96	0.169	0.414	0.128	205563	131545	86106.8	93021.3	89084.2		168976	197377	34723.5	85080.5	26381.1	High	High	High	High	High	Not Found	High	High	High	High	High	14.41
n/a	High	Master Protein	P30275	Creatine kinase U-type, mitochondrial OS=Mus musculus OX=10090 GN=Ckmt1 PE=1 SV=1	11	FALSE	4	13	4	418	47	8.16	10.61	4	4	0	0.663	1.035	1.388	0.763	0.72	0.772	0.651	0.789	0.732	0.571	94368.6	62574.4	97698.4	131000	71962.4		72865.1	61389.7	74477.2	69050.4	53863.8	High	High	High	High	High	High	High	High	High	High	High	14.4
n/a	High	Master Protein	Q93092	Transaldolase OS=Mus musculus OX=10090 GN=Taldo1 PE=1 SV=2	8	FALSE	3	19	3	337	37.4	7.03	30.39	3	3	0	0.583	0.673	0.797	1.085	0.01	0.916	0.396	0.396	0.57	0.229	232649	135659	156589	185465	252486		213140	92143.4	92053.8	132585	53251.9	High	High	High	High	High	Not Found	High	High	High	High	High	14.39
n/a	High	Master Protein	Q80YC5	Coagulation factor XII OS=Mus musculus OX=10090 GN=F12 PE=1 SV=2	4	FALSE	2	18	2	597	65.7	6.84	31.71	2	2	0	1.457	0.728	1.362	1.537	0.01	1.218	1.347	5.797	0.984	4.68	30870.6	44984.3	22464.8	42048.8	47444.2		37608.2	41581.1	178954	30376.5	144483	High	High	High	High	High	Not Found	High	High	High	High	High	14.36
n/a	High	Master Protein	O09159	Lysosomal alpha-mannosidase OS=Mus musculus OX=10090 GN=Man2b1 PE=1 SV=4	2	FALSE	2	15	2	1013	114.6	8.13	20.13	2	2	0	1.318	0.918	0.903	0.679	0.01	1.701	2.287	1.105	2.576	0.814	28655.3	37779.3	26315.4	25880.7	19450.9		48756.5	65537	31653.3	73811.4	23313.5	High	High	High	High	High	Not Found	High	High	High	High	High	14.28
n/a	High	Master Protein	Q61129	Complement factor I OS=Mus musculus OX=10090 GN=Cfi PE=1 SV=3	9	FALSE	7	23	7	603	67.2	7.46	15.91	6	6	0	0.769	1.214	1.793	1.061	0.01	1.156	0.898	1.666	0.953	1.58	188347	144889	228628	337758	199752		217685	169101	313731	179423	297552	High	High	High	High	High	High	High	High	High	High	High	14.05
n/a	High	Master Protein	Q9D3D9	ATP synthase subunit delta, mitochondrial OS=Mus musculus OX=10090 GN=Atp5f1d PE=1 SV=1	17	FALSE	3	24	3	168	17.6	5.08	50.17	3	2	0	0.928	0.635	0.816	0.97	0.717	0.704	0.585	0.438	0.848	0.428	83367.2	77383.1	52939.7	67996.5	80827.2		58682.4	48732	36523.1	70661.7	35705.3	High	High	High	High	High	High	High	High	High	High	High	13.99
n/a	High	Master Protein	P28843	Dipeptidyl peptidase 4 OS=Mus musculus OX=10090 GN=Dpp4 PE=1 SV=3	8	FALSE	7	22	7	760	87.4	6.42	28.56	7	5	0	1.098	1.333	0.759	0.997	0.182	0.887	1.149	0.817	1.532	0.584	518355	568953	691102	393504	516709		459694	595785	423496	793994	302487	High	High	High	High	High	High	High	High	High	High	High	13.95
n/a	High	Master Protein	Q99J99	3-mercaptopyruvate sulfurtransferase OS=Mus musculus OX=10090 GN=Mpst PE=1 SV=4	15	FALSE	5	13	5	297	33.1	6.47	23.39	5	3	0	1.398	0.368	0.503	0.835	2.651	1.053	1.219	0.356	1.065	0.192	363806	508607	133855	183160	303742		383248	443506	129552	387453	69993.3	High	High	High	High	High	High	High	High	High	High	High	13.88
n/a	High	Master Protein	Q9CXN7	Phenazine biosynthesis-like domain-containing protein 2 OS=Mus musculus OX=10090 GN=Pbld2 PE=1 SV=1	11	FALSE	4	16	3	288	32	5.34	23.33	4	2	1	1.135	1.212	1.217	1.095	1.651	1.781	2.186	1.583	1.566	0.876	109448	124200	132687	133147	119821		194975	239300	173230	171406	95856.5	High	High	High	High	High	High	High	High	High	High	High	13.86
n/a	High	Master Protein	P51174	Long-chain specific acyl-CoA dehydrogenase, mitochondrial OS=Mus musculus OX=10090 GN=Acadl PE=1 SV=2	10	FALSE	6	24	6	430	47.9	8.31	22.58	6	4	0	0.859	0.752	0.756	0.618	0.487	0.845	0.852	0.351	0.7	0.259	1.63174e+06	1.40137e+06	1.22644e+06	1.23342e+06	1.00772e+06		1.37815e+06	1.38977e+06	572852	1.14182e+06	422183	High	High	High	High	High	High	High	High	High	High	High	13.79
n/a	High	Master Protein	Q9EQ20	Methylmalonate-semialdehyde dehydrogenase [acylating], mitochondrial OS=Mus musculus OX=10090 GN=Aldh6a1 PE=1 SV=1	14	FALSE	10	30	10	535	57.9	8.07	48.85	7	9	0	0.567	0.532	0.93	0.379	1.779	0.838	0.974	0.124	0.381	0.1	616332	349578	327838	573242	233576		516793	600202	76390.7	234733	61898.4	High	High	High	High	High	High	High	High	High	High	High	13.76
n/a	High	Master Protein	P10126	Elongation factor 1-alpha 1 OS=Mus musculus OX=10090 GN=Eef1a1 PE=1 SV=3	13	FALSE	9	33	9	462	50.1	9.01	43.38	8	8	0	0.917	0.989	1.149	0.999	1.194	1.089	0.964	0.622	1.077	0.337	935566	857654	925434	1.07543e+06	934543		1.01904e+06	901448	582276	1.00795e+06	315587	High	High	High	High	High	High	High	High	High	High	High	13.69
n/a	High	Master Protein	P29391	Ferritin light chain 1 OS=Mus musculus OX=10090 GN=Ftl1 PE=1 SV=2	32	FALSE	7	52	7	183	20.8	6	77.1	6	6	0	0.671	1.443	1.672	1.086	1.829	10.631	12.513	19.775	30.117	7.272	152093	101987	219531	254307	165203		1.61692e+06	1.90307e+06	3.00769e+06	4.5806e+06	1.10599e+06	High	High	High	High	High	High	High	High	High	High	High	13.62
n/a	High	Master Protein	P11679	Keratin, type II cytoskeletal 8 OS=Mus musculus OX=10090 GN=Krt8 PE=1 SV=4	8	FALSE	5	15	5	490	54.5	5.82	22.65	5	4	0	0.574	1.11	1.141	0.715	1.366	0.9	0.435	0.855	0.682	0.507	95114.1	54598.6	105551	108566	68025.7		85612.2	41335.8	81282.4	64904.7	48182.1	High	High	High	High	High	High	High	High	High	High	High	13.61
n/a	High	Master Protein	P01872	Immunoglobulin heavy constant mu OS=Mus musculus OX=10090 GN=Ighm PE=1 SV=2	9	FALSE	5	22	5	454	49.9	7.01	22.7	5	3	0	1.499	3.304	1.956	1.748	0.01	0.835	1.161	2.014	1.092	1.437	85239	127762	281641	166692	148984		71173.2	98972.6	171684	93099.3	122510	High	High	High	High	High	High	High	High	High	High	High	13.44
n/a	High	Master Protein	P58252	Elongation factor 2 OS=Mus musculus OX=10090 GN=Eef2 PE=1 SV=2	8	FALSE	9	36	9	858	95.3	6.83	32.63	9	5	0	1.167	1.309	1.383	1.28	2.375	1.311	1.35	0.847	1.32	0.553	425893	497071	557425	588894	545282		558230	574855	360767	562336	235425	High	High	High	High	High	High	High	High	High	High	High	13.42
n/a	High	Master Protein	P02089	Hemoglobin subunit beta-2 OS=Mus musculus OX=10090 GN=Hbb-b2 PE=1 SV=2	47	FALSE	8	58	5	147	15.9	8.05	112.07	4	7	3	0.654	1.244	0.719	0.66	0.754	0.143	0.245	0.057	0.198	0.189	975396	638112	1.21365e+06	701409	643930		139372	238633	55690.2	192800	184162	High	High	High	High	High	Not Found	High	High	High	High	High	13.25
n/a	High	Master Protein	P14152	Malate dehydrogenase, cytoplasmic OS=Mus musculus OX=10090 GN=Mdh1 PE=1 SV=3	16	FALSE	7	38	7	334	36.5	6.58	56.03	7	5	0	0.983	0.958	0.894	0.887	1.168	1.277	1.156	0.474	1.09	0.313	730808	718071	700100	653001	648395		933531	844580	346198	796675	228843	High	High	High	High	High	High	High	High	High	High	High	13.25
n/a	High	Master Protein	Q60597	2-oxoglutarate dehydrogenase, mitochondrial OS=Mus musculus OX=10090 GN=Ogdh PE=1 SV=3	4	FALSE	5	17	5	1023	116.4	6.83	11.99	5	4	0	0.818	0.635	0.758	0.762	0.877	0.767	0.783	0.332	0.617	0.26	469343	383799	298119	355765	357647		359950	367598	155752	289379	122025	High	High	High	High	High	High	High	High	High	High	High	13.17
n/a	High	Master Protein	P43274	Histone H1.4 OS=Mus musculus OX=10090 GN=Hist1h1e PE=1 SV=2	29	FALSE	11	39	4	219	22	11.11	65.53	10	9	7	0.754	1.361	1.935	0.859	2.681	0.852	0.71	0.484	0.593	0.364	3.99789e+06	3.01314e+06	5.43931e+06	7.73453e+06	3.43329e+06		3.40799e+06	2.83693e+06	1.93514e+06	2.36908e+06	1.45647e+06	High	High	High	High	High	High	High	High	High	High	High	13.15
n/a	High	Master Protein	P07901	Heat shock protein HSP 90-alpha OS=Mus musculus OX=10090 GN=Hsp90aa1 PE=1 SV=4	12	FALSE	9	28	6	733	84.7	5.01	43.07	5	8	0	0.889	1.152	1.132	1.168	1.316	0.993	0.926	0.765	0.903	0.493	439283	390737	506058	497442	513173		436329	406837	336128	396485	216575	High	High	High	High	High	High	High	High	High	High	High	12.79
n/a	High	Master Protein	Q02053	Ubiquitin-like modifier-activating enzyme 1 OS=Mus musculus OX=10090 GN=Uba1 PE=1 SV=1	6	FALSE	8	28	8	1058	117.7	5.66	38.7	8	6	0	0.917	1.248	1.463	1.151	0.975	1.026	0.832	0.769	0.988	0.467	329049	301594	410683	481274	378789		337696	273719	253050	324947	153607	High	High	High	High	High	High	High	High	High	High	High	12.7
n/a	High	Master Protein	A2ATU0	Probable 2-oxoglutarate dehydrogenase E1 component DHKTD1, mitochondrial OS=Mus musculus OX=10090 GN=Dhtkd1 PE=1 SV=1	6	FALSE	7	24	7	921	102.7	6.9	27.72	7	4	0	1.127	0.624	0.705	0.821	3.307	1.072	1.063	0.433	0.973	0.38	464247	523151	289467	327099	381262		497684	493540	201248	451794	176240	High	High	High	High	High	High	High	High	High	High	High	12.64
n/a	High	Master Protein	Q9CPY7	Cytosol aminopeptidase OS=Mus musculus OX=10090 GN=Lap3 PE=1 SV=3	11	FALSE	6	13	6	519	56.1	7.72	20.72	6	4	0	0.957	0.876	0.949	0.828	1.321	0.979	0.951	0.641	0.815	0.438	253473	242652	222047	240612	209957		248124	241132	162361	206644	110991	High	High	High	High	High	High	High	High	High	High	High	12.62
n/a	High	Master Protein	Q9DCW4	Electron transfer flavoprotein subunit beta OS=Mus musculus OX=10090 GN=Etfb PE=1 SV=3	33	FALSE	10	35	10	255	27.6	8.1	54.32	8	10	0	1.05	0.487	0.555	0.834	0.01	1.095	1.095	0.323	0.916	0.254	278311	292361	135528	154440	232073		304680	304820	89843	255068	70707.2	High	High	High	High	High	Not Found	High	High	High	High	High	12.62
n/a	High	Master Protein	P07146	Anionic trypsin-2 OS=Mus musculus OX=10090 GN=Prss2 PE=1 SV=1	12	FALSE	2	9	2	246	26.2	4.63	17.61	2	2	0	1.58	25.769	1.636	7.067	0.01	2.228	0.741	10.706	6.942	4.431	4032.87	6370.08	103923	6595.83	28500.6		8986.37	2988.45	43177.2	27995.4	17869.9	High	High	High	High	High	Not Found	High	High	High	High	High	12.48
n/a	High	Master Protein	Q8K3J1	NADH dehydrogenase [ubiquinone] iron-sulfur protein 8, mitochondrial OS=Mus musculus OX=10090 GN=Ndufs8 PE=1 SV=1	8	FALSE	2	30	2	212	24	6.21	36.33	2	2	0	1.34	0.63	0.721	0.994	0.01	0.809	0.393	0.459	0.926	0.284	81614.3	109383	51414.7	58805.7	81127.3		66061.4	32112.3	37480.8	75539.4	23144.3	High	High	High	High	High	Not Found	High	High	High	High	High	12.3
n/a	High	Master Protein	P26262	Plasma kallikrein OS=Mus musculus OX=10090 GN=Klkb1 PE=1 SV=2	6	FALSE	5	15	5	638	71.3	8.02	14.7	5	4	0	0.975	1.402	1.175	1.409	1.816	0.925	0.985	1.422	0.831	1.159	227315	221743	318634	267169	320222		210204	223890	323210	188816	263460	High	High	High	High	High	High	High	High	High	High	High	12.24
n/a	High	Master Protein	Q8K2B3	Succinate dehydrogenase [ubiquinone] flavoprotein subunit, mitochondrial OS=Mus musculus OX=10090 GN=Sdha PE=1 SV=1	11	FALSE	7	23	7	664	72.5	7.37	28.87	7	6	0	0.744	0.434	0.492	0.588	0.812	0.689	0.602	0.122	0.519	0.108	268297	199683	116564	131872	157834		184844	161486	32747.8	139337	28987.5	High	High	High	High	High	High	High	High	High	High	High	12.24
n/a	High	Master Protein	P26039	Talin-1 OS=Mus musculus OX=10090 GN=Tln1 PE=1 SV=2	2	FALSE	5	14	5	2541	269.7	6.18	18.52	5	4	0	1.107	0.72	0.892	0.783	0.271	0.803	0.732	0.335	0.634	0.252	347556	384740	250130	310161	271990		279081	254510	116260	220490	87690.6	High	High	High	High	High	High	High	High	High	High	High	12.21
n/a	High	Master Protein	Q91X91	Nicotinate-nucleotide pyrophosphorylase [carboxylating] OS=Mus musculus OX=10090 GN=Qprt PE=1 SV=1	6	FALSE	2	22	2	299	31.5	6.71	33.33	2	1	0	1.056	0.562	1.03	1.004	0.01	1.53	1.712	0.849	1.688	0.627	43149.9	45575	24263.9	44460.1	43305.1		66009.4	73864.4	36621.5	72858.3	27055.2	High	High	High	High	High	Not Found	High	High	High	High	High	12.16
n/a	High	Master Protein	O35129	Prohibitin-2 OS=Mus musculus OX=10090 GN=Phb2 PE=1 SV=1	12	FALSE	4	29	4	299	33.3	9.83	54.09	3	4	0	1.318	0.657	0.847	0.879	0.276	0.76	0.643	0.349	1.104	0.196	286144	377064	188104	242396	251623		217531	184098	99751.2	316007	56219.9	High	High	High	High	High	High	High	High	High	High	High	12.12
n/a	High	Master Protein	Q8K1Z0	Ubiquinone biosynthesis protein COQ9, mitochondrial OS=Mus musculus OX=10090 GN=Coq9 PE=1 SV=1	11	FALSE	3	21	3	313	35.1	5.92	49.54	3	1	0	1.158	0.524	0.747	1.039	0.325	0.874	0.95	0.414	0.994	0.323	233616	270430	122453	174512	242660		204172	221979	96785.4	232112	75495.8	High	High	High	High	High	High	High	High	High	High	High	12.1
n/a	High	Master Protein	P12246	Serum amyloid P-component OS=Mus musculus OX=10090 GN=Apcs PE=1 SV=2	11	FALSE	3	17	3	224	26.2	6.35	24.58	3	2	0	0.79	1.526	1.744	1.277	1.288	1.084	0.691	1.506	1.16	1.734	249112	196888	380118	434350	318024		270007	172240	375226	288995	432080	High	High	High	High	High	High	High	High	High	High	High	12.06
n/a	High	Master Protein	P70699	Lysosomal alpha-glucosidase OS=Mus musculus OX=10090 GN=Gaa PE=1 SV=2	7	FALSE	7	15	7	953	106.2	5.83	19.77	7	5	0	1.259	1.337	1.603	0.924	0.01	1.961	3.02	1.386	2.387	1.072	66460.6	83698.2	88829.6	106529	61411.1		130345	200683	92117.1	158618	71263	High	High	High	High	High	Not Found	High	High	High	High	High	12.05
n/a	High	Master Protein	P50172	Corticosteroid 11-beta-dehydrogenase isozyme 1 OS=Mus musculus OX=10090 GN=Hsd11b1 PE=1 SV=3	12	FALSE	5	20	5	292	32.3	8.46	31.01	5	4	0	1.339	0.819	0.81	1.041	0.01	2.285	1.963	0.618	1.419	0.426	221167	296096	181114	179231	230157		505354	434114	136737	313865	94229.7	High	High	High	High	High	Not Found	High	High	High	High	High	12.03
n/a	High	Master Protein	P17182	Alpha-enolase OS=Mus musculus OX=10090 GN=Eno1 PE=1 SV=3	11	FALSE	6	21	6	434	47.1	6.8	21.14	5	4	0	0.796	0.845	0.685	0.76	1.256	0.898	1.022	0.511	0.951	0.301	431255	343289	364413	295369	327714		387480	440799	220431	410173	129623	High	High	High	High	High	High	High	High	High	High	High	11.95
n/a	High	Master Protein	Q68FD5	Clathrin heavy chain 1 OS=Mus musculus OX=10090 GN=Cltc PE=1 SV=3	3	FALSE	7	13	7	1675	191.4	5.69	10.79	6	4	0	1.087	1.668	1.678	1.471	1.728	1.095	1.074	1.152	1.207	0.69	244922	266171	408544	410924	360172		268291	263168	282044	295722	168889	High	High	High	High	High	High	High	High	High	High	High	11.84
n/a	High	Master Protein	Q61316	Heat shock 70 kDa protein 4 OS=Mus musculus OX=10090 GN=Hspa4 PE=1 SV=1	5	FALSE	4	8	4	841	94.1	5.24	6.21	4	2	0	0.828	0.925	1.099	0.997	0.01	0.788	1.055	0.487	0.684	0.59	69186.7	57314.5	63966.6	76047.8	69004.7		54544.9	72996	33682.1	47324.9	40853.4	High	High	High	High	High	High	High	High	High	High	High	11.84
n/a	High	Master Protein	Q61247	Alpha-2-antiplasmin OS=Mus musculus OX=10090 GN=Serpinf2 PE=1 SV=1	5	FALSE	4	21	4	491	54.9	6.3	28.38	4	3	0	1.327	2.172	1.517	2.24	0.01	1.419	1.184	3.754	2.135	2.223	221311	293740	480731	335660	495645		313932	261999	830780	472582	492056	High	High	High	High	High	High	High	High	High	High	High	11.79
n/a	High	Master Protein	Q9CQR4	Acyl-coenzyme A thioesterase 13 OS=Mus musculus OX=10090 GN=Acot13 PE=1 SV=1	19	FALSE	3	13	3	140	15.2	8.82	18.5	3	2	0	1.714	0.89	1.113	1.257	2.877	1.409	1.104	0.858	1.774	0.609	249310	427343	221937	277466	313296		351265	275362	213876	442221	151803	High	High	High	High	High	High	High	High	High	High	High	11.63
n/a	High	Master Protein	Q9WUU7	Cathepsin Z OS=Mus musculus OX=10090 GN=Ctsz PE=1 SV=1	9	FALSE	3	25	3	306	34	6.6	30.16	3	3	0	1.277	0.604	0.522	0.771	0.01	2.302	3.834	1.537	3.081	1.168	21917.2	27989.9	13245.1	11445.9	16897		50443.8	84037.6	33694.1	67534.4	25594.1	High	High	High	High	High	Not Found	High	High	High	High	High	11.59
n/a	High	Master Protein	P14211	Calreticulin OS=Mus musculus OX=10090 GN=Calr PE=1 SV=1	14	FALSE	9	29	9	416	48	4.49	28.29	8	4	0	1.767	1.588	1.537	1.927	2.597	1.836	1.861	2.108	2.489	1.221	205622	363238	326615	316011	396258		377588	382606	433455	511882	251024	High	High	High	High	High	High	High	High	High	High	High	11.54
n/a	High	Master Protein	P61982	14-3-3 protein gamma OS=Mus musculus OX=10090 GN=Ywhag PE=1 SV=2	13	FALSE	3	12	2	247	28.3	4.89	25.73	2	3	0	1.449	1.405	0.994	2.861	0.01	1.262	1.1	7.614	1.132	4.264	10290	14906.3	14452.7	10229.3	29434.8		12989	11321.5	78349.2	11644.1	43872.3	High	High	High	High	High	Not Found	High	High	High	High	High	11.54
n/a	High	Master Protein	Q8VC12	Urocanate hydratase OS=Mus musculus OX=10090 GN=Uroc1 PE=1 SV=2	5	FALSE	3	12	3	676	74.5	7.53	19.02	3	3	0	1.695	0.974	1.104	1.163	0.01	1.804	1.934	1.53	1.819	0.96	155994	264459	152014	172271	181480		281366	301644	238698	283778	149770	High	High	High	High	High	Not Found	High	High	High	High	High	11.53
n/a	High	Master Protein	P47915	60S ribosomal protein L29 OS=Mus musculus OX=10090 GN=Rpl29 PE=1 SV=2	15	FALSE	3	10	3	160	17.6	11.84	15.07	3	2	0	0.754	0.92	1.323	0.762	0.906	1.117	0.825	0.524	0.74	0.261	245855	185296	226267	325243	187361		274698	202742	128891	181820	64228.3	High	High	High	High	High	High	High	High	High	High	High	11.49
n/a	High	Master Protein	Q07417	Short-chain specific acyl-CoA dehydrogenase, mitochondrial OS=Mus musculus OX=10090 GN=Acads PE=1 SV=2	14	FALSE	7	23	7	412	44.9	8.47	25.45	6	7	0	1.008	0.531	0.445	0.737	1.025	0.933	0.811	0.193	0.878	0.157	593875	598810	315534	264013	437533		554162	481836	114838	521256	93507.9	High	High	High	High	High	High	High	High	High	High	High	11.43
n/a	High	Master Protein	Q61207	Prosaposin OS=Mus musculus OX=10090 GN=Psap PE=1 SV=2	5	FALSE	3	14	3	557	61.4	5.19	19.09	3	2	0	0.582	1.051	1.191	0.622	0.01	0.957	3.092	0.778	0.712	1.459	48030.4	27946.3	50488.2	57182.2	29892.1		45969.1	148492	37387.6	34193.6	70087.2	High	High	High	High	High	Not Found	High	High	High	High	High	11.42
n/a	High	Master Protein	Q9CQQ7	ATP synthase F(0) complex subunit B1, mitochondrial OS=Mus musculus OX=10090 GN=Atp5f1 PE=1 SV=1	14	FALSE	5	14	5	256	28.9	9.06	18.9	5	3	0	1.162	0.525	0.611	0.767	0.988	0.714	0.483	0.206	0.735	0.161	118804	138075	62312.9	72566.3	91092.7		84790.7	57424.9	24530.1	87267.2	19105.9	High	High	High	High	High	High	High	High	High	High	High	11.42
n/a	High	Master Protein	Q9WU78	Programmed cell death 6-interacting protein OS=Mus musculus OX=10090 GN=Pdcd6ip PE=1 SV=3	3	FALSE	2	12	2	869	96	6.52	20.58	2	2	0	2.694	2.725	3.024	3.133	0.01	1.309	0.98	1.062	1.743	0.637	5553.47	14959.1	15135.4	16794.3	17401.3		7270.75	5442.5	5898.41	9680.15	3538.81	High	High	High	High	High	Not Found	High	High	High	High	High	11.41
n/a	High	Master Protein	P06909	Complement factor H OS=Mus musculus OX=10090 GN=Cfh PE=1 SV=2	4	FALSE	6	14	6	1234	139	6.99	17.69	5	3	0	1.293	1.058	1.72	1.583	0.01	1.26	1.165	1.784	1.189	2.042	30433.6	39346.7	32191.9	52354.7	48191.4		38351.3	35456.6	54296.4	36179.4	62157.9	High	High	High	High	High	Not Found	High	High	High	High	High	11.29
n/a	High	Master Protein	Q9Z204	Heterogeneous nuclear ribonucleoproteins C1/C2 OS=Mus musculus OX=10090 GN=Hnrnpc PE=1 SV=1	6	FALSE	2	8	2	313	34.4	5.05	11.67	2	2	0	2.946	1.502	2.999	1.289	0.01	1.426	1.144	1.033	1.234	0.631	44991.2	132532	67587.7	134926	57998		64158.9	51467.3	46489.6	55508.9	28386.6	High	High	High	High	High	Not Found	High	High	High	High	High	11.29
n/a	High	Master Protein	P97742	Carnitine O-palmitoyltransferase 1, liver isoform OS=Mus musculus OX=10090 GN=Cpt1a PE=1 SV=4	4	FALSE	4	16	4	773	88.2	8.62	13.5	4	2	0	1.144	0.88	0.982	0.888	0.852	0.986	0.826	0.444	0.878	0.366	425997	487457	374701	418515	378286		419996	352072	189054	373915	155825	High	High	High	High	High	High	High	High	High	High	High	11.29
n/a	High	Master Protein	Q64521	Glycerol-3-phosphate dehydrogenase, mitochondrial OS=Mus musculus OX=10090 GN=Gpd2 PE=1 SV=2	7	FALSE	6	24	6	727	80.9	6.61	25.93	6	4	0	1.045	0.645	1.092	0.896	0.01	1.194	0.956	0.507	0.8	0.315	210147	219699	135574	229378	188298		250875	200918	106465	168043	66287	High	High	High	High	High	Not Found	High	High	High	High	High	11.2
n/a	High	Master Protein	Q9D7J9	Enoyl-CoA hydratase domain-containing protein 3, mitochondrial OS=Mus musculus OX=10090 GN=Echdc3 PE=1 SV=1	14	FALSE	5	19	5	300	32.4	8.34	17.67	5	3	0	0.915	0.547	0.596	0.706	0.63	0.908	0.775	0.529	0.802	0.324	114303	104619	62477.3	68076.4	80747.4		103826	88547	60439	91690.6	37066.8	High	High	High	High	High	High	High	High	High	High	High	11.19
n/a	High	Master Protein	Q505F5	Leucine-rich repeat-containing protein 47 OS=Mus musculus OX=10090 GN=Lrrc47 PE=1 SV=1	2	FALSE	1	3	1	581	63.6	8.1	7.34	1	1	0	1.244	1.541	1.906	1.704	4.143	1.741	1.26	0.927	1.273	0.357	12940.6	16097.6	19946.5	24660.2	22050.8		22523.2	16305.3	11999.1	16468.1	4623.58	High	High	High	High	High	High	High	High	High	High	High	11.12
n/a	High	Master Protein	Q62468	Villin-1 OS=Mus musculus OX=10090 GN=Vil1 PE=1 SV=3	4	FALSE	3	20	3	827	92.7	6.04	31.83	3	2	0	0.696	0.871	1.129	1.156	1.213	0.871	0.732	0.628	0.685	0.312	97421.8	67795.4	84881.1	110003	112657		84813	71344.9	61209	66686.5	30380.6	High	High	High	High	High	High	High	High	High	High	High	11.06
n/a	High	Master Protein	P68433	Histone H3.1 OS=Mus musculus OX=10090 GN=Hist1h3a PE=1 SV=2	29	FALSE	7	15	7	136	15.4	11.12	22.84	6	5	0	0.843	1.21	1.274	1.046	0.77	0.968	0.636	0.471	0.571	0.474	320544	270335	388012	408437	335131		310207	204010	151120	182953	151882	High	High	High	High	High	High	High	High	High	High	High	10.83
n/a	High	Master Protein	Q3TCN2	Putative phospholipase B-like 2 OS=Mus musculus OX=10090 GN=Plbd2 PE=1 SV=2	6	FALSE	4	10	4	594	66.2	6.13	16.26	2	4	0	1.678	0.01	1.118	0.895	0.01	2.594	6.513	2.537	3.384	2.282	4289.54	7199.58		4794.48	3841.11		11128.3	27937.5	10883.1	14514.8	9786.65	High	High	Not Found	High	High	Not Found	High	High	High	High	High	10.8
n/a	High	Master Protein	Q9D379	Epoxide hydrolase 1 OS=Mus musculus OX=10090 GN=Ephx1 PE=1 SV=2	7	FALSE	4	13	4	455	52.5	8.35	10.46	3	4	0	1.375	0.869	1.587	1.168	0.01	1.76	1.556	1.019	1.443	0.417	28890.5	39735.6	25116.1	45859.5	33749.8		50848.7	44939.6	29444.6	41699.7	12058.9	High	High	High	High	High	High	High	High	High	High	High	10.78
n/a	High	Master Protein	Q922D8	C-1-tetrahydrofolate synthase, cytoplasmic OS=Mus musculus OX=10090 GN=Mthfd1 PE=1 SV=4	5	FALSE	5	24	5	935	101.1	7.14	30.03	5	3	0	0.989	1.36	1.101	1.019	1.637	1.234	1.318	0.879	1.553	0.376	80634.8	79737.7	109695	88800.9	82154		99488.5	106263	70853.6	125191	30348.3	High	High	High	High	High	High	High	High	High	High	High	10.77
n/a	High	Master Protein	P62960	Nuclease-sensitive element-binding protein 1 OS=Mus musculus OX=10090 GN=Ybx1 PE=1 SV=3	22	FALSE	3	14	3	322	35.7	9.88	34.93	3	3	0	1.44	2.773	6.069	4.146	0.01	2.922	2.019	4.275	3.334	1.708	2520.09	3628.28	6989.13	15293.4	10449.3		7362.97	5087.19	10773	8401.27	4304.07	High	High	High	High	High	Not Found	High	High	High	High	High	10.77
n/a	High	Master Protein	Q60759	Glutaryl-CoA dehydrogenase, mitochondrial OS=Mus musculus OX=10090 GN=Gcdh PE=1 SV=2	11	FALSE	7	15	7	438	48.6	8.73	15.27	7	3	0	0.825	0.406	0.431	0.5	0.262	0.892	0.768	0.173	0.533	0.151	4.24977e+06	3.50537e+06	1.72732e+06	1.8335e+06	2.1231e+06		3.7929e+06	3.26367e+06	736274	2.26549e+06	641972	High	High	High	High	High	High	High	High	High	High	High	10.73
n/a	High	Master Protein	Q922R8	Protein disulfide-isomerase A6 OS=Mus musculus OX=10090 GN=Pdia6 PE=1 SV=3	9	FALSE	5	21	5	440	48.1	5.14	19.32	5	3	0	1.341	1.032	1.212	1.481	0.01	1.734	1.672	1.08	1.563	0.655	216064	289640	222898	261967	320036		374659	361186	233385	337610	141507	High	High	High	High	High	High	High	High	High	High	High	10.72
n/a	High	Master Protein	Q8VCZ9	Hydroxyproline dehydrogenase OS=Mus musculus OX=10090 GN=Prodh2 PE=1 SV=1	12	FALSE	6	17	6	456	50.7	8.19	16.63	6	5	0	0.871	0.71	0.941	0.832	1.484	0.868	0.79	0.724	0.864	0.384	120015	104490	85245.3	112924	99822.8		104177	94852.9	86918.9	103721	46055.4	High	High	High	High	High	High	High	High	High	High	High	10.61
n/a	High	Master Protein	O54782	Epididymis-specific alpha-mannosidase OS=Mus musculus OX=10090 GN=Man2b2 PE=1 SV=2	3	FALSE	5	8	5	1018	115.5	7.39	12.36	4	3	0	0.676	1.04	0.75	0.47	0.01	1.3	1.974	0.816	1.582	0.557	56196.8	37997.4	58451.3	42161.2	26434.9		73044.5	110909	45841	88877.7	31280	High	High	High	High	High	High	High	High	High	High	High	10.54
n/a	High	Master Protein	P56593	Cytochrome P450 2A12 OS=Mus musculus OX=10090 GN=Cyp2a12 PE=1 SV=2	4	FALSE	2	12	1	492	56.1	9.19	15.5	2	2	0	1.872	1.062	1.871	1.725	0.01	1.751	1.765	1.787	2.819	0.75	12088.1	22633.1	12837.5	22620.2	20848.2		21161.2	21333.4	21600	34073.7	9067.81	High	High	High	High	High	Not Found	High	High	High	High	High	10.48
n/a	High	Master Protein	Q9JJN5	Carboxypeptidase N catalytic chain OS=Mus musculus OX=10090 GN=Cpn1 PE=1 SV=1	7	FALSE	4	21	4	457	51.8	8.28	24.36	4	3	0	1.049	1.544	2.333	2.028	4.862	1.287	1.067	1.766	1.173	1.219	64246.2	67418.8	99167.4	149897	130280		82697.1	68544.8	113435	75390.9	78328.2	High	High	High	High	High	High	High	High	High	High	High	10.47
n/a	High	Master Protein	Q6NZJ6	Eukaryotic translation initiation factor 4 gamma 1 OS=Mus musculus OX=10090 GN=Eif4g1 PE=1 SV=1	3	FALSE	5	12	5	1600	176	5.4	8.29	5	2	0	1.033	0.904	1.038	0.663	1.366	1.446	1.709	0.756	0.921	0.444	145086	149934	131151	150591	96226.1		209815	247972	109695	133559	64353	High	High	High	High	High	High	High	High	High	High	High	10.21
n/a	High	Master Protein	Q61503	5'-nucleotidase OS=Mus musculus OX=10090 GN=Nt5e PE=1 SV=2	6	FALSE	4	10	4	576	63.8	6.64	13.15	4	2	0	1.28	2.155	1.214	0.96	1.307	1.445	1.239	0.636	1.272	0.592	821488	1.05145e+06	1.77052e+06	996932	788625		1.18698e+06	1.01809e+06	522355	1.04514e+06	486511	High	High	High	High	High	High	High	High	High	High	High	10.13
n/a	High	Master Protein	Q9WVL0	Maleylacetoacetate isomerase OS=Mus musculus OX=10090 GN=Gstz1 PE=1 SV=1	21	FALSE	5	13	5	216	24.3	7.85	19.96	4	5	0	0.977	0.81	0.79	0.803	0.01	1.662	1.624	0.643	1.002	0.577	80066	78254.9	64839.8	63216.4	64279.5		133063	130030	51455.3	80253	46169.4	High	High	High	High	High	Not Found	High	High	High	High	High	10.12
n/a	High	Master Protein	Q60648	Ganglioside GM2 activator OS=Mus musculus OX=10090 GN=Gm2a PE=1 SV=2	24	FALSE	4	10	4	193	20.8	5.9	17.04	3	3	0	0.916	0.723	1.09	0.741	0.01	1.8	4.66	1.217	2.802	1.181	18617.8	17055.5	13453.2	20285.1	13791.6		33507.4	86765.8	22655	52167.9	21992.4	High	High	High	High	High	Not Found	High	High	High	High	High	9.98
n/a	High	Master Protein	P97351	40S ribosomal protein S3a OS=Mus musculus OX=10090 GN=Rps3a PE=1 SV=3	13	FALSE	4	17	4	264	29.9	9.73	25.2	4	4	0	0.972	1.296	2.082	1.645	0.01	1.389	1.028	0.896	0.839	0.68	88163.4	85697.7	114289	183575	145034		122463	90593.2	78973	73925.9	59994.6	High	High	High	High	High	Not Found	High	High	High	High	High	9.97
n/a	High	Master Protein	P07309	Transthyretin OS=Mus musculus OX=10090 GN=Ttr PE=1 SV=1	30	FALSE	4	10	4	147	15.8	6.16	16.46	3	3	0	1.539	1.186	1.307	1.29	0.01	0.899	1	4.492	1.143	2.724	30036.9	46240.2	35611.3	39260.9	38748.4		27011.4	30036.9	134912	34320.6	81807.5	High	High	High	High	High	Not Found	High	High	High	High	High	9.96
n/a	High	Master Protein	P17892	Pancreatic lipase-related protein 2 OS=Mus musculus OX=10090 GN=Pnliprp2 PE=1 SV=2	6	FALSE	3	11	2	482	54	6.64	20.92	2	2	0	1.239	6.339	2.004	2.712	2.753	1.524	1.056	2.173	2.736	0.991	28594.5	35424.5	181255	57302.7	77546.7		43575.1	30194.1	62146.5	78225.1	28340.3	High	High	High	High	High	High	High	High	High	High	High	9.94
n/a	High	Master Protein	Q9R0P5	Destrin OS=Mus musculus OX=10090 GN=Dstn PE=1 SV=3	16	FALSE	3	20	2	165	18.5	7.97	36.78	2	3	1	1.092	1.299	0.777	1.328	0.01	0.984	0.862	1.522	1.229	0.729	63311	69154.4	82265.4	49172.1	84083.3		62291.4	54590.6	96345.5	77805.1	46133.2	High	High	High	High	High	Not Found	High	High	High	High	High	9.84
n/a	High	Master Protein	P24549	Retinal dehydrogenase 1 OS=Mus musculus OX=10090 GN=Aldh1a1 PE=1 SV=5	5	FALSE	4	25	3	501	54.4	7.8	33.24	3	4	0	1.021	1.471	1.471	1.576	2.877	1.778	1.487	1.016	1.131	0.458	297992	304378	438269	438478	469608		529793	443046	302851	337174	136560	High	High	High	High	High	High	High	High	High	High	High	9.79
n/a	High	Master Protein	P09411	Phosphoglycerate kinase 1 OS=Mus musculus OX=10090 GN=Pgk1 PE=1 SV=4	9	FALSE	5	32	5	417	44.5	7.9	47.23	4	3	0	1.118	0.946	1.004	1.324	1.216	1.469	1.494	0.909	1.582	0.521	237513	265618	224635	238449	314442		348959	354895	215945	375680	123676	High	High	High	High	High	High	High	High	High	High	High	9.65
n/a	High	Master Protein	P10518	Delta-aminolevulinic acid dehydratase OS=Mus musculus OX=10090 GN=Alad PE=1 SV=1	10	FALSE	3	13	3	330	36	6.79	20.79	3	3	0	1.146	2.693	2.546	2.418	0.01	1.652	1.638	1.045	2.193	0.601	31499.2	36093.7	84813.4	80183.6	76162.1		52025.9	51591.8	32931.2	69080.3	18943.9	High	High	High	High	High	Not Found	High	High	High	High	High	9.64
n/a	High	Master Protein	P57780	Alpha-actinin-4 OS=Mus musculus OX=10090 GN=Actn4 PE=1 SV=1	6	FALSE	7	18	6	912	104.9	5.41	13.15	7	5	1	1.047	1.652	1.398	1.297	1.712	0.941	0.744	0.927	1.058	0.538	226962	237644	374909	317228	294283		213680	168856	210457	240234	122015	High	High	High	High	High	High	High	High	High	High	High	9.57
n/a	High	Master Protein	Q6ZWX6	Eukaryotic translation initiation factor 2 subunit 1 OS=Mus musculus OX=10090 GN=Eif2s1 PE=1 SV=3	4	FALSE	1	7	1	315	36.1	5.08	12.27	1	1	0	0.953	1.145	1.505	1.143	0.01	0.946	0.705	0.48	0.77	0.284	15154.1	14438.2	17352.4	22811.1	17325.4		14336.6	10677	7277.43	11670.1	4300.19	High	High	High	High	High	Not Found	High	High	High	High	High	9.57
n/a	High	Master Protein	Q9D2G2	Dihydrolipoyllysine-residue succinyltransferase component of 2-oxoglutarate dehydrogenase complex, mitochondrial OS=Mus musculus OX=10090 GN=Dlst PE=1 SV=1	6	FALSE	4	15	4	454	49	8.95	19.34	4	4	0	0.531	0.491	0.635	0.519	1.446	0.476	1.007	0.226	0.317	0.269	1.99385e+06	1.05835e+06	978636	1.26579e+06	1.03474e+06		948867	2.00871e+06	450393	632057	536624	High	High	High	High	High	High	High	High	High	High	High	9.53
n/a	High	Master Protein	Q8VC30	Triokinase/FMN cyclase OS=Mus musculus OX=10090 GN=Tkfc PE=1 SV=1	7	FALSE	5	13	5	578	59.7	6.92	16.71	5	4	0	1.065	0.94	0.945	1.093	1.949	1.389	1.181	0.75	1.355	0.414	187930	200123	176699	177627	205405		261116	222021	140924	254565	77815.6	High	High	High	High	High	High	High	High	High	High	High	9.51
n/a	High	Master Protein	P21300	Aldose reductase-related protein 1 OS=Mus musculus OX=10090 GN=Akr1b7 PE=1 SV=4	10	FALSE	5	10	5	316	36	7.25	5.73	5	3	0	0.666	1.039	0.972	1.222	1.329	0.784	0.663	0.604	0.806	0.272	688663	458344	715248	669338	841349		540007	456419	415676	555197	187487	High	High	High	High	High	High	High	High	High	High	High	9.49
n/a	High	Master Protein	Q06185	ATP synthase subunit e, mitochondrial OS=Mus musculus OX=10090 GN=Atp5i PE=1 SV=2	55	FALSE	6	12	6	71	8.2	9.35	6.18	6	1	0	1.215	0.617	0.787	0.847	1.812	0.964	0.634	0.281	0.801	0.139	321186	390194	198158	252888	272170		309526	203640	90366	257239	44567.2	High	High	High	High	High	High	High	High	High	High	High	9.49
n/a	High	Master Protein	Q8BFR5	Elongation factor Tu, mitochondrial OS=Mus musculus OX=10090 GN=Tufm PE=1 SV=1	8	FALSE	4	19	4	452	49.5	7.56	34.91	3	4	0	1.283	0.975	1.032	1.026	0.01	1.181	0.867	0.709	1.187	0.461	31543.2	40463.7	30753.9	32542.2	32367.3		37255	27345.2	22377	37434.2	14536.3	High	High	High	High	High	Not Found	High	High	High	High	High	9.47
n/a	High	Master Protein	Q9CQV8	14-3-3 protein beta/alpha OS=Mus musculus OX=10090 GN=Ywhab PE=1 SV=3	13	FALSE	3	16	1	246	28.1	4.83	46.67	1	3	0	0.577	0.997	0.955	1.036	0.01	1.023	0.742	0.667	0.747	0.348	19911	11490.3	19856.5	19015.8	20624.2		20368.2	14783.7	13280.2	14870.5	6936.76	High	High	High	High	High	Not Found	High	High	High	High	High	9.45
n/a	High	Master Protein	Q9WTP6	Adenylate kinase 2, mitochondrial OS=Mus musculus OX=10090 GN=Ak2 PE=1 SV=5	13	FALSE	5	17	5	239	26.5	7.39	14.79	5	3	0	1.374	0.609	0.75	1.395	0.01	1.34	0.804	0.427	0.816	0.44	495700	680920	301891	372017	691377		664014	398451	211859	404250	218309	High	High	High	High	High	Not Found	High	High	High	High	High	9.38
n/a	High	Master Protein	Q8BWF0	Succinate-semialdehyde dehydrogenase, mitochondrial OS=Mus musculus OX=10090 GN=Aldh5a1 PE=1 SV=1	9	FALSE	6	16	6	523	55.9	8.25	27.46	5	6	0	0.576	0.35	0.369	0.374	0.01	0.621	0.632	0.076	0.322	0.057	1.68912e+06	973666	591396	622756	631278		1.04936e+06	1.06743e+06	127594	544250	96126.4	High	High	High	High	High	High	High	High	High	High	High	9.37
n/a	High	Master Protein	P61027	Ras-related protein Rab-10 OS=Mus musculus OX=10090 GN=Rab10 PE=1 SV=1	12	FALSE	2	11	2	200	22.5	8.38	13.01	2	1	0	0.95	1.097	2.367	1.072	0.01	1.187	1.216	0.954	1.244	1.074	33683	31982.4	36966	79710.9	36118.5		39998.5	40952.2	32130.2	41886.5	36167.1	High	High	High	High	High	Not Found	High	High	High	High	High	9.32
n/a	High	Master Protein	O89017	Legumain OS=Mus musculus OX=10090 GN=Lgmn PE=1 SV=1	8	FALSE	5	10	5	435	49.3	6.39	15.25	5	3	0	2.118	0.591	1.262	0.726	1.041	1.105	1.505	0.739	1.257	0.633	223671	473637	132106	282180	162414		247049	336587	165184	281168	141649	High	High	High	High	High	High	High	High	High	High	High	9.3
n/a	High	Master Protein	P68254	14-3-3 protein theta OS=Mus musculus OX=10090 GN=Ywhaq PE=1 SV=1	18	FALSE	6	26	4	245	27.8	4.78	57.8	4	3	0	1.522	1.837	1.544	1.611	0.591	1.256	0.798	1.038	1.551	0.739	238457	362859	437974	368261	384147		299451	190274	247454	369877	176270	High	High	High	High	High	High	High	High	High	High	High	9.27
n/a	High	Master Protein	Q9R0H0	Peroxisomal acyl-coenzyme A oxidase 1 OS=Mus musculus OX=10090 GN=Acox1 PE=1 SV=5	4	FALSE	4	13	4	661	74.6	8.48	16.36	4	2	0	0.999	0.946	0.82	0.796	2.695	2.236	3.657	0.669	1.275	0.486	148660	148468	140575	121960	118296		332427	543637	99430.9	189589	72292.2	High	High	High	High	High	High	High	High	High	High	High	9.23
n/a	High	Master Protein	P24456	Cytochrome P450 2D10 OS=Mus musculus OX=10090 GN=Cyp2d10 PE=1 SV=2	6	FALSE	3	24	3	504	57.2	6.61	31.45	3	2	0	1.173	0.663	1.209	0.81	2.661	1.486	1.934	0.865	1.596	0.497	97398.4	114246	64553.2	117756	78899.5		144713	188347	84271.7	155486	48369.8	High	High	High	High	High	High	High	High	High	High	High	9.19
n/a	High	Master Protein	Q9CQD1	Ras-related protein Rab-5A OS=Mus musculus OX=10090 GN=Rab5a PE=1 SV=1	6	FALSE	1	4	1	215	23.6	8.15	6.08	1	1	0	0.616	1.272	1.454	0.757	0.01	1.236	0.934	0.629	0.823	0.275	9879.04	6082.12	12562.2	14362.2	7473.97		12211.4	9229.66	6212.38	8129.17	2716.69	High	High	High	High	High	Not Found	High	High	High	High	High	9.14
n/a	High	Master Protein	P62307	Small nuclear ribonucleoprotein F OS=Mus musculus OX=10090 GN=Snrpf PE=1 SV=1	15	FALSE	1	6	1	86	9.7	4.67	10.38	1	1	0	1.3	1.516	2.492	1.49	0.01	1.119	0.422	0.555	0.934	0.207	17045.2	22150.5	25842.8	42480.8	25392.8		19073	7200.62	9459.54	15912.8	3521.67	High	High	High	High	High	Not Found	High	High	High	High	High	9.13
n/a	High	Master Protein	Q64374	Regucalcin OS=Mus musculus OX=10090 GN=Rgn PE=1 SV=1	13	FALSE	4	17	4	299	33.4	5.34	20.87	4	4	0	0.9	0.935	2.894	0.906	4.132	1.27	1.695	1.827	3.503	1.529	67640.7	60904.1	63215.6	195756	61279.9		85913.1	114660	123585	236953	103435	High	High	High	High	High	High	High	High	High	High	High	9.06
n/a	High	Master Protein	Q8BW75	Amine oxidase [flavin-containing] B OS=Mus musculus OX=10090 GN=Maob PE=1 SV=4	7	FALSE	4	15	4	520	58.5	8.29	27.15	4	3	0	1.08	0.487	0.629	0.689	0.01	0.486	0.536	0.285	0.622	0.211	178764	192984	87087.2	112421	123237		86816.9	95866.1	50879.6	111252	37681.9	High	High	High	High	High	Not Found	High	High	High	High	High	9.05
n/a	High	Master Protein	Q9D172	ES1 protein homolog, mitochondrial OS=Mus musculus OX=10090 GN=D10Jhu81e PE=1 SV=1	7	FALSE	3	8	3	266	28.1	8.78	14.58	3	1	0	1.129	0.589	0.667	0.831	0.734	1.313	0.857	0.441	0.754	0.335	126096	142359	74314	84089.4	104749		165521	108041	55547.2	95049.8	42182	High	High	High	High	High	High	High	High	High	High	High	8.94
n/a	High	Master Protein	P51881	ADP/ATP translocase 2 OS=Mus musculus OX=10090 GN=Slc25a5 PE=1 SV=3	18	FALSE	6	20	6	298	32.9	9.73	20.2	6	4	0	0.836	0.583	0.721	0.685	1.122	0.659	0.699	0.311	0.622	0.243	396596	331567	231323	285908	271489		261515	277114	123311	246686	96250.7	High	High	High	High	High	High	High	High	High	High	High	8.93
n/a	High	Master Protein	Q9DBT9	Dimethylglycine dehydrogenase, mitochondrial OS=Mus musculus OX=10090 GN=Dmgdh PE=1 SV=1	4	FALSE	5	16	5	869	97.2	7.88	18.63	5	3	0	0.944	0.6	0.72	0.837	0.396	1.059	0.99	0.611	0.806	0.375	146017	137821	87650	105149	122204		154649	144530	89285.6	117707	54688.3	High	High	High	High	High	High	High	High	High	High	High	8.93
n/a	High	Master Protein	P06684	Complement C5 OS=Mus musculus OX=10090 GN=C5 PE=1 SV=2	2	FALSE	4	7	4	1680	188.8	6.81	7.52	3	3	0	1.277	1.809	1.963	1.963	5.074	1.753	1.459	2.73	1.765	2.323	107747	137545	194893	211546	211459		188851	157216	294100	190183	250263	High	High	High	High	High	High	High	High	High	High	High	8.89
n/a	High	Master Protein	Q64487	Receptor-type tyrosine-protein phosphatase delta OS=Mus musculus OX=10090 GN=Ptprd PE=1 SV=3	2	FALSE	3	18	3	1912	214.3	6.55	24.68	3	2	0	1.03	1.345	1.282	1.058	0.01	1.002	0.875	1.476	1.105	0.831	43307.4	44588.3	58250.1	55500.9	45811.1		43403.7	37874.4	63931	47868.4	35970.2	High	High	High	High	High	Not Found	High	High	High	High	High	8.88
n/a	High	Master Protein	Q922H4	Mannose-1-phosphate guanyltransferase alpha OS=Mus musculus OX=10090 GN=Gmppa PE=1 SV=1	3	FALSE	1	7	1	420	46.2	7.62	10.72	1	1	0	1.05	0.812	1.186	0.81	0.01	0.864	0.846	2.092	1.112	0.653	13041.2	13690.3	10588.6	15460.6	10560.2		11271.9	11035.4	27286	14497.7	8519.44	High	High	High	High	High	Not Found	High	High	High	High	High	8.78
n/a	High	Master Protein	Q9DCM2	Glutathione S-transferase kappa 1 OS=Mus musculus OX=10090 GN=Gstk1 PE=1 SV=3	11	FALSE	2	9	2	226	25.7	8.88	14.71	2	1	0	1.232	1.09	0.886	1	0.01	1.041	1.011	0.774	1.254	0.336	40399.4	49754	44053.9	35812.3	40419.6		42073.6	40839.4	31249.2	50649	13579.3	High	High	High	High	High	Not Found	High	High	High	High	High	8.76
n/a	High	Master Protein	Q925I1	ATPase family AAA domain-containing protein 3 OS=Mus musculus OX=10090 GN=Atad3 PE=1 SV=1	7	FALSE	6	10	6	591	66.7	9.29	5.2	6	1	0	0.993	0.779	0.843	0.805	0.941	2.185	0.7	0.393	0.912	0.313	273308	271513	212936	230514	219935		597261	191213	107509	249174	85603	High	High	High	High	High	High	High	High	High	High	High	8.74
n/a	High	Master Protein	Q9EQK5	Major vault protein OS=Mus musculus OX=10090 GN=Mvp PE=1 SV=4	3	FALSE	5	13	5	861	95.9	5.59	10.39	5	3	0	0.86	1.927	2.075	1.324	4.495	1.327	0.923	1.12	1.499	0.622	156617	134688	301756	324977	207421		207867	144635	175478	234756	97445.4	High	High	High	High	High	High	High	High	High	High	High	8.73
n/a	High	Master Protein	P10923	Osteopontin OS=Mus musculus OX=10090 GN=Spp1 PE=1 SV=1	10	FALSE	2	11	2	294	32.4	4.53	18.94	2	2	0	0.945	1.161	1.709	1.56	3.668	1.403	0.802	5.321	1.847	2.774	14864.7	14043.7	17263.6	25407.9	23185.1		20848.8	11915.3	79095.6	27460	41236.2	High	High	High	High	High	High	High	High	High	High	High	8.71
n/a	High	Master Protein	Q9ESE1	Lipopolysaccharide-responsive and beige-like anchor protein OS=Mus musculus OX=10090 GN=Lrba PE=1 SV=1	2	FALSE	3	8	3	2856	316.9	5.69	17.51	2	3	0	0.746	1.163	1.374	0.861	2.363	0.898	0.839	0.692	0.754	0.394	22536.8	16805.1	26214.6	30976.7	19401.7		20235.3	18913.9	15596.9	16998	8878.29	High	High	High	High	High	High	High	High	High	High	High	8.69
n/a	High	Master Protein	Q504N0	Carboxypeptidase A2 OS=Mus musculus OX=10090 GN=Cpa2 PE=1 SV=1	10	FALSE	4	8	4	417	47	5.31	10.53	3	2	0	1.295	15.207	1.586	2.94	0.894	1.456	1.63	3.956	3.802	2.456	191142	247555	2.9066e+06	303064	561988		278257	311632	756238	726745	469374	High	High	High	High	High	High	High	High	High	High	High	8.67
n/a	High	Master Protein	Q9Z1Q9	Valine--tRNA ligase OS=Mus musculus OX=10090 GN=Vars PE=1 SV=1	2	FALSE	3	16	3	1263	140.1	7.77	24.86	3	2	0	0.861	0.899	1.143	0.7	0.01	0.759	0.543	0.748	0.547	0.256	61412.8	52869	55189.1	70225.1	42961.4		46625.8	33371.4	45957.3	33585.8	15703.1	High	High	High	High	High	Not Found	High	High	High	High	High	8.59
n/a	High	Master Protein	Q91YQ5	Dolichyl-diphosphooligosaccharide--protein glycosyltransferase subunit 1 OS=Mus musculus OX=10090 GN=Rpn1 PE=1 SV=1	3	FALSE	2	5	2	608	68.5	6.46	8.57	2	2	0	0.807	1.154	2.713	1.029	4.664	1.07	0.664	1.292	0.903	0.353	22229	17936.7	25653.4	60298.4	22878		23780.9	14765.1	28708.7	20083.2	7835.93	High	High	High	High	High	High	High	High	High	High	High	8.54
n/a	High	Master Protein	Q9DCG6	Phenazine biosynthesis-like domain-containing protein 1 OS=Mus musculus OX=10090 GN=Pbld1 PE=1 SV=2	9	FALSE	3	14	2	288	32	7.03	20.58	2	2	0	0.951	0.804	0.809	0.7	0.01	1.733	2.527	0.845	1.726	0.502	137671	130894	110654	111421	96316.4		238584	347926	116364	237682	69054.5	High	High	High	High	High	Not Found	High	High	High	High	High	8.54
n/a	High	Master Protein	O88487	Cytoplasmic dynein 1 intermediate chain 2 OS=Mus musculus OX=10090 GN=Dync1i2 PE=1 SV=1	3	FALSE	1	4	1	612	68.4	5.29	8.06	1	1	0	1.797	0.01	3.629	1.424	0.01	1.353	1.189	0.517	0.589	0.538	3485.13	6264.29		12646.4	4962.94		4715.68	4144.05	1801.88	2052.79	1873.43	High	High	Not Found	High	High	Not Found	High	High	High	High	High	8.52
n/a	High	Master Protein	P40142	Transketolase OS=Mus musculus OX=10090 GN=Tkt PE=1 SV=1	4	FALSE	3	10	3	623	67.6	7.5	13.56	3	3	0	0.798	0.97	0.84	1.015	0.01	0.742	0.631	0.302	0.565	0.199	42628.5	33997	41329.2	35812.6	43277.1		31638.1	26880	12879.3	24082.3	8477.88	High	High	High	High	High	Not Found	High	High	High	High	High	8.52
n/a	High	Master Protein	P63017	Heat shock cognate 71 kDa protein OS=Mus musculus OX=10090 GN=Hspa8 PE=1 SV=1	11	FALSE	7	20	6	646	70.8	5.52	26.06	6	5	0	1.052	0.917	1.174	1.188	1.838	1.497	1.252	0.714	0.979	0.372	506347	532794	464173	594689	601375		757986	634168	361294	495477	188610	High	High	High	High	High	High	High	High	High	High	High	8.51
n/a	High	Master Protein	Q8VCT4	Carboxylesterase 1D OS=Mus musculus OX=10090 GN=Ces1d PE=1 SV=1	9	FALSE	5	14	3	565	61.7	6.61	31.88	3	5	0	0.977	1.582	1.232	0.976	0.01	1.124	1.502	0.667	1.3	0.551	113533	110929	179565	139879	110806		127573	170471	75671.9	147612	62584.3	High	High	High	High	High	Not Found	High	High	High	High	High	8.45
n/a	High	Master Protein	P97449	Aminopeptidase N OS=Mus musculus OX=10090 GN=Anpep PE=1 SV=4	4	FALSE	3	7	3	966	109.6	5.9	10.13	3	2	0	1.041	1.635	0.826	1.02	1.166	0.853	0.785	0.965	1.025	0.571	164838	171620	269559	136159	168175		140557	129453	159136	168910	94123.7	High	High	High	High	High	High	High	High	High	High	High	8.38
n/a	High	Master Protein	O89086	RNA-binding protein 3 OS=Mus musculus OX=10090 GN=Rbm3 PE=1 SV=1	15	FALSE	2	6	2	153	16.6	7.5	8.5	2	2	0	0.978	1.252	1.43	1.065	2.553	1.004	0.681	0.59	0.853	0.339	32116.6	31423.9	40218	45926.8	34198.4		32236.6	21872.3	18958.4	27389.6	10874.4	High	High	High	High	High	High	High	High	High	High	High	8.37
n/a	High	Master Protein	P0DP27	Calmodulin-2 OS=Mus musculus OX=10090 GN=Calm2 PE=1 SV=1	13	FALSE	3	11	3	149	16.8	4.22	16.45	3	3	0	0.245	0.642	1.256	0.589	0.01	0.345	0.361	0.249	0.339	0.302	39562.2	9702.82	25382.5	49691.8	23319.6		13638.6	14290.4	9848.28	13407.5	11934.5	High	High	High	High	High	Not Found	High	High	High	High	High	8.35
n/a	High	Master Protein	Q71RI9	Kynurenine--oxoglutarate transaminase 3 OS=Mus musculus OX=10090 GN=Kyat3 PE=1 SV=1	8	FALSE	4	10	3	455	51.1	8.37	7.65	4	3	1	1.033	0.557	0.952	0.854	1.111	1.071	0.732	0.415	1.135	0.398	41041.1	42375.8	22860.9	39056.7	35037.5		43956	30039.3	17014.9	46600.9	16320.4	High	High	High	High	High	High	High	High	High	High	High	8.34
n/a	High	Master Protein	Q9ET22	Dipeptidyl peptidase 2 OS=Mus musculus OX=10090 GN=Dpp7 PE=1 SV=2	6	FALSE	3	14	3	506	56.2	5.39	24.9	3	3	0	2.061	0.551	1.448	0.737	0.01	1.206	1.877	0.649	1.372	0.426	74284.1	153125	40943.3	107596	54711.5		89605.9	139445	48217.4	101950	31636.5	High	High	High	High	High	Not Found	High	High	High	High	High	8.3
n/a	High	Master Protein	Q9DBG6	Dolichyl-diphosphooligosaccharide--protein glycosyltransferase subunit 2 OS=Mus musculus OX=10090 GN=Rpn2 PE=1 SV=1	3	FALSE	2	5	2	631	69	5.81	6.94	2	1	0	1.299	1.33	1.408	1.687	0.01	1.559	1.156	1.056	1.663	0.637	18815.8	24448	25031.4	26494.1	31738.3		29329.2	21760.1	19860.2	31299.5	11993.5	High	High	High	High	High	Not Found	High	High	High	High	High	8.27
n/a	High	Master Protein	Q922Q1	Mitochondrial amidoxime reducing component 2 OS=Mus musculus OX=10090 GN=Marc2 PE=1 SV=1	11	FALSE	4	10	4	338	38.2	8.68	11.01	3	4	0	1.124	0.82	0.879	1.086	1.143	1.039	0.965	0.43	1.104	0.34	59437.8	66824.9	48734.5	52240.1	64554.8		61739.4	57354.3	25561	65633.4	20215.7	High	High	High	High	High	High	High	High	High	High	High	8.23
n/a	High	Master Protein	P61979	Heterogeneous nuclear ribonucleoprotein K OS=Mus musculus OX=10090 GN=Hnrnpk PE=1 SV=1	6	FALSE	3	15	3	463	50.9	5.54	14.51	3	2	0	1.035	1.779	2.148	1.315	2.041	1.014	0.832	1.059	1.082	0.5	56514.2	58512.4	100547	121380	74293.6		57285.7	47016	59847.6	61147.3	28273.8	High	High	High	High	High	High	High	High	High	High	High	8.22
n/a	High	Master Protein	P01592	Immunoglobulin J chain OS=Mus musculus OX=10090 GN=Jchain PE=1 SV=4	18	FALSE	3	18	3	159	18	4.89	25.78	3	1	0	1.217	2.097	2.862	1.454	3.015	2.138	1.142	1.136	0.712	1.472	73970.6	90034.9	155108	211716	107518		158155	84445.5	83995.5	52691.8	108909	High	High	High	High	High	High	High	High	High	High	High	8.17
n/a	High	Master Protein	Q8K0C5	Zymogen granule membrane protein 16 OS=Mus musculus OX=10090 GN=Zg16 PE=1 SV=1	17	FALSE	2	9	2	167	18.2	9.23	19.27	1	2	0	1.63	33.572	2.233	6.279	0.01	1.997	0.866	10.223	8.937	3.475	9300.25	15160.8	312224	20765.6	58392.4		18568.6	8049.43	95079.8	83119.8	32319.4	High	High	High	High	High	Not Found	High	High	High	High	High	8.15
n/a	High	Master Protein	P12710	Fatty acid-binding protein, liver OS=Mus musculus OX=10090 GN=Fabp1 PE=1 SV=2	38	FALSE	7	21	7	127	14.2	8.56	30.7	7	6	0	1.834	0.908	0.614	1.552	0.178	3.238	3.172	2.446	4.514	1.523	439335	805916	399025	269827	681871		1.42238e+06	1.39349e+06	1.07464e+06	1.9831e+06	669248	High	High	High	High	High	High	High	High	High	High	High	8.12
n/a	High	Master Protein	Q9D939	Sulfotransferase 1C2 OS=Mus musculus OX=10090 GN=Sult1c2 PE=1 SV=1	7	FALSE	3	7	3	296	34.9	7.83	7.5	2	2	0	1.099	1.592	1.401	1.703	0.01	1.195	0.724	2.281	1.754	0.806	34041.5	37402.7	54205	47691.5	57986.7		40696.4	24656.1	77659.7	59724.8	27453.7	High	High	High	High	High	Not Found	High	High	High	High	High	8.09
n/a	High	Master Protein	P49935	Pro-cathepsin H OS=Mus musculus OX=10090 GN=Ctsh PE=1 SV=2	7	FALSE	4	25	4	333	37.1	8.4	41.9	3	4	0	1.78	0.884	1.186	0.902	1.238	2.026	3.055	1.037	2.435	0.9	176670	314467	156204	209508	159421		357954	539646	183291	430253	158916	High	High	High	High	High	High	High	High	High	High	High	8.08
n/a	High	Master Protein	Q9D154	Leukocyte elastase inhibitor A OS=Mus musculus OX=10090 GN=Serpinb1a PE=1 SV=1	10	FALSE	4	20	4	379	42.5	6.21	31.09	4	4	0	0.855	0.777	1.024	0.918	1.053	0.912	0.667	0.601	0.764	0.323	64969.6	55552.9	50466.6	66538.3	59644.2		59281.8	43340.8	39072	49654.7	20983.2	High	High	High	High	High	High	High	High	High	High	High	8.07
n/a	High	Master Protein	Q8R086	Sulfite oxidase, mitochondrial OS=Mus musculus OX=10090 GN=Suox PE=1 SV=2	5	FALSE	3	8	3	546	60.7	6.54	8.42	3	2	0	1.236	0.567	0.52	0.761	1.24	0.901	0.936	0.409	2.105	0.36	180541	223162	102455	93813.5	137433		162611	169023	73916.3	380010	64957.5	High	High	High	High	High	High	High	High	High	High	High	8.01
n/a	High	Master Protein	O09131	Glutathione S-transferase omega-1 OS=Mus musculus OX=10090 GN=Gsto1 PE=1 SV=2	13	FALSE	3	12	3	240	27.5	7.36	23.47	2	3	0	0.976	1.484	1.237	2.236	1.781	1.443	1.119	1.08	1.413	0.638	95609.3	93271.1	141899	118233	213821		137929	106983	103234	135086	61004.5	High	High	High	High	High	High	High	High	High	High	High	7.98
n/a	High	Master Protein	P16331	Phenylalanine-4-hydroxylase OS=Mus musculus OX=10090 GN=Pah PE=1 SV=4	5	FALSE	3	8	3	453	51.9	6.3	8.44	3	1	0	1.232	0.876	1.102	1.07	0.98	1.331	1.325	0.79	1.631	0.401	107525	132424	94188	118463	115040		143130	142426	84939.2	175413	43094.7	High	High	High	High	High	High	High	High	High	High	High	7.97
n/a	High	Master Protein	Q9DBC7	cAMP-dependent protein kinase type I-alpha regulatory subunit OS=Mus musculus OX=10090 GN=Prkar1a PE=1 SV=3	3	FALSE	1	3	1	381	43.2	5.35	5.45	1	1	0	1.476	1.207	2.17	1.352	0.01	2.154	1.54	0.555	1.358	0.231	3689.97	5447.62	4454.12	8006.34	4988.63		7947.59	5683.98	2049.3	5009.33	852.729	High	High	High	High	High	Not Found	High	High	High	High	High	7.88
n/a	High	Master Protein	O35403	Amine sulfotransferase OS=Mus musculus OX=10090 GN=Sult3a1 PE=2 SV=1	8	FALSE	2	6	2	293	35.2	6.55	9.61	2	2	0	100	100	100	100		100	100	100	100	100		2780.03	3803.79	3692.95	2715.76		3526.05	2362.67	12021.8	6523.49	1491.27	High	High	High	High	High	Not Found	High	High	High	High	High	7.88
n/a	High	Master Protein	Q91ZA3	Propionyl-CoA carboxylase alpha chain, mitochondrial OS=Mus musculus OX=10090 GN=Pcca PE=1 SV=2	6	FALSE	4	22	4	724	79.9	7.25	32.12	4	4	0	0.844	0.345	0.563	0.675	0.01	0.811	0.933	0.24	0.656	0.199	843957	712253	291507	474836	569389		684136	787720	202843	553592	168257	High	High	High	High	High	Not Found	High	High	High	High	High	7.76
n/a	High	Master Protein	Q9EQF5	Dihydropyrimidinase OS=Mus musculus OX=10090 GN=Dpys PE=1 SV=2	5	FALSE	4	10	4	519	56.7	7.2	13.56	3	3	0	1.444	1.072	1.448	1.161	0.01	2.758	2.188	0.815	1.559	0.462	51909.3	74940.6	55666.7	75156.5	60247.8		143156	113555	42319.9	80943.9	24000.5	High	High	High	High	High	Not Found	High	High	High	High	High	7.76
n/a	High	Master Protein	Q9D0J8	Parathymosin OS=Mus musculus OX=10090 GN=Ptms PE=1 SV=3	12	FALSE	1	6	1	101	11.4	4.22	10.62	1	1	0	0.291	0.643	2.339	0.286	0.01	0.539	1.27	0.423	0.907	0.388	46508.2	13555.2	29892.6	108802	13305.6		25063.6	59085.2	19681	42175.9	18038.4	High	High	High	High	High	Not Found	High	High	High	High	High	7.7
n/a	High	Master Protein	O55125	Protein NipSnap homolog 1 OS=Mus musculus OX=10090 GN=Nipsnap1 PE=1 SV=1	9	FALSE	3	10	3	284	33.3	9.44	8.28	3	3	0	1.052	0.487	0.517	0.58	0.01	0.807	0.921	0.225	0.493	0.106	91223.1	95991.6	44402.8	47166.4	52930.2		73592.8	84010.9	20507.6	45011.6	9709.9	High	High	High	High	High	Not Found	High	High	High	High	High	7.65
n/a	High	Master Protein	Q8K2I4	Beta-mannosidase OS=Mus musculus OX=10090 GN=Manba PE=1 SV=1	3	FALSE	3	18	3	879	100.8	7.25	34.72	3	1	0	0.757	1.069	0.817	1.097	0.654	0.557	0.557	0.289	0.761	0.315	154613	116980	165220	126378	169609		86052.1	86118.6	44647.4	117737	48733.7	High	High	High	High	High	High	High	High	High	High	High	7.65
n/a	High	Master Protein	P42932	T-complex protein 1 subunit theta OS=Mus musculus OX=10090 GN=Cct8 PE=1 SV=3	5	FALSE	3	16	3	548	59.5	5.62	18.93	3	1	0	1.519	1.814	1.109	3.889	0.01	1.376	0.904	4.365	2.638	9.076	75675.8	114979	137312	83896.9	294317		104137	68385.6	330293	199655	686838	High	High	High	High	High	Not Found	High	High	High	High	High	7.61
n/a	High	Master Protein	Q07456	Protein AMBP OS=Mus musculus OX=10090 GN=Ambp PE=1 SV=2	7	FALSE	3	7	3	349	39	6.32	6.09	3	1	0	1.295	0.812	1.585	1.278	0.01	1.105	1.561	9.474	1.403	3.756	20085.1	26005.8	16312.4	31840.3	25666.4		22198.2	31356.6	190295	28175	75435.3	High	High	High	High	High	Not Found	High	High	High	High	High	7.6
n/a	High	Master Protein	Q9WVE8	Protein kinase C and casein kinase substrate in neurons protein 2 OS=Mus musculus OX=10090 GN=Pacsin2 PE=1 SV=1	6	FALSE	3	6	3	486	55.8	5.2	6.99	3	2	0	0.857	1.024	1.53	1.014	1.968	0.96	0.674	0.737	0.774	0.444	38591.9	33085.6	39535.4	59038.3	39115		37052.1	26020.7	28424.2	29872.7	17143.3	High	High	High	High	High	High	High	High	High	High	High	7.58
n/a	High	Master Protein	Q99020	Heterogeneous nuclear ribonucleoprotein A/B OS=Mus musculus OX=10090 GN=Hnrnpab PE=1 SV=1	7	FALSE	2	5	2	285	30.8	7.91	7.93	2	1	0	0.849	0.781	0.657	0.947	0.696	0.777	0.661	0.583	0.66	0.287	123900	105141	96775.4	81419.3	117310		96275.2	81932.8	72223	81722.1	35532.2	High	High	High	High	High	High	High	High	High	High	High	7.56
n/a	High	Master Protein	P04117	Fatty acid-binding protein, adipocyte OS=Mus musculus OX=10090 GN=Fabp4 PE=1 SV=3	14	FALSE	2	6	2	132	14.6	8.4	9.73	2	2	0	0.936	1.073	1.06	0.93	2.389	0.789	1.754	0.562	1.218	0.372	34254.6	32070.6	36762.1	36325.9	31860.8		27040.5	60096.4	19240.1	41714.6	12727.9	High	High	High	High	High	High	High	High	High	High	High	7.49
n/a	High	Master Protein	Q9CZU6	Citrate synthase, mitochondrial OS=Mus musculus OX=10090 GN=Cs PE=1 SV=1	3	FALSE	2	11	2	464	51.7	8.57	14.7	1	2	0	0.719	0.557	0.577	0.565	0.49	0.645	0.709	0.489	0.61	0.894	229532	164968	127935	132420	129710		147947	162722	112237	139985	205100	High	High	High	High	High	High	High	High	High	High	High	7.45
n/a	High	Master Protein	Q8VE97	Serine/arginine-rich splicing factor 4 OS=Mus musculus OX=10090 GN=Srsf4 PE=2 SV=1	4	FALSE	2	8	2	489	55.9	11.4	12.55	2	1	0	0.939	1.026	1.383	1.007	0.01	1.067	0.717	0.582	0.918	0.345	31167	29262.7	31970.7	43115.4	31371		33263.6	22336.3	18144.2	28605.3	10765.4	High	High	High	High	High	Not Found	High	High	High	High	High	7.43
n/a	High	Master Protein	O08692	Neutrophilic granule protein OS=Mus musculus OX=10090 GN=Ngp PE=1 SV=1	12	FALSE	2	4	2	167	19.3	5.31	6.09	2	1	0	1.592	1.263	1.537	3.457	0.01	1.773	0.794	1.891	1.342	2.117	10895.2	17343.5	13759.5	16750.6	37664.3		19322.1	8655.74	20604.9	14617	23065.6	High	High	High	High	High	Not Found	High	High	High	High	High	7.37
n/a	Medium	Master Protein	P70274	Selenoprotein P OS=Mus musculus OX=10090 GN=Selenop PE=1 SV=3	4	FALSE	2	7	2	380	42.7	7.09	1.73	2	1	0	0.868	1.425	1.185	1.124	0.01	0.772	1.261	4.255	1.115	4.24	34664.4	30072	49386.6	41071.2	38972.3		26762.7	43704	147482	38649.5	146966	High	High	High	High	High	Not Found	High	High	High	High	High	7.32
n/a	High	Master Protein	Q91VT4	Carbonyl reductase family member 4 OS=Mus musculus OX=10090 GN=Cbr4 PE=1 SV=2	5	FALSE	1	8	1	236	25.4	9.69	13.3	1	1	0	1.191	0.399	0.772	1.087	0.01	1.171	0.974	0.343	1.089	0.361	23698.9	28235.8	9467.45	18289	25757.6		27756.7	23090.5	8118.48	25797.8	8554.01	High	High	High	High	High	Not Found	High	High	High	High	High	7.31
n/a	High	Master Protein	P06151	L-lactate dehydrogenase A chain OS=Mus musculus OX=10090 GN=Ldha PE=1 SV=3	8	FALSE	3	14	3	332	36.5	7.74	21.73	2	3	0	0.695	1.576	0.818	1.156	0.01	0.572	0.836	1.303	2.023	0.558	38827.4	27000.5	61178.1	31758.7	44892.3		22218.1	32471.3	50605.8	78559.8	21682.7	High	High	High	High	High	Not Found	High	High	High	High	High	7.28
n/a	High	Master Protein	O08795	Glucosidase 2 subunit beta OS=Mus musculus OX=10090 GN=Prkcsh PE=1 SV=1	4	FALSE	2	5	2	521	58.8	4.46	5.92	2	1	0	0.739	0.887	1.019	1.082	0.01	1.213	1.107	1.556	1.173	1.107	7391.06	5464.54	6556.44	7534.4	7998.7		8965.27	8180.32	11498	8666.54	8181.43	High	High	High	High	High	High	High	High	High	High	High	7.26
n/a	Medium	Master Protein	P24638	Lysosomal acid phosphatase OS=Mus musculus OX=10090 GN=Acp2 PE=1 SV=2	5	FALSE	3	5	3	423	48.5	7.02	1.87	3	1	0	1.147	1.475	1.547	1.289	3.13	2.654	3.397	2.086	3.41	1.764	80385.6	92227.6	118593	124395	103657		213346	273039	167693	274082	141826	High	High	High	High	High	High	High	High	High	High	High	7.22
n/a	High	Master Protein	Q8VEM8	Phosphate carrier protein, mitochondrial OS=Mus musculus OX=10090 GN=Slc25a3 PE=1 SV=1	8	FALSE	3	8	3	357	39.6	9.26	10.33	2	2	0	1.008	0.624	0.738	0.732	0.01	0.758	0.718	0.317	0.929	0.204	107499	108402	67051	79386.5	78663.4		81512.6	77132.6	34117.5	99874.6	21934.2	High	High	High	High	High	Not Found	High	High	High	High	High	7.16
n/a	High	Master Protein	P29788	Vitronectin OS=Mus musculus OX=10090 GN=Vtn PE=1 SV=2	6	FALSE	3	8	3	478	54.8	5.88	7.2	3	2	0	1.315	1.642	1.709	1.592	0.01	1.724	1.29	2.13	1.911	1.967	21388.5	28117.2	35110	36544.4	34056.6		36880.3	27586.7	45549.7	40863.6	42081	High	High	High	High	High	Not Found	High	High	High	High	High	7.12
n/a	High	Master Protein	Q9CQI6	Coactosin-like protein OS=Mus musculus OX=10090 GN=Cotl1 PE=1 SV=3	18	FALSE	3	12	3	142	15.9	5.4	14.18	3	2	0	0.631	1.158	1.171	1.413	0.01	1.261	0.74	0.575	0.984	0.489	28332.7	17888.1	32809.9	33176.8	40047.1		35735.7	20962.9	16290.7	27888	13846.9	High	High	High	High	High	Not Found	High	High	High	High	High	7.11
n/a	High	Master Protein	P61089	Ubiquitin-conjugating enzyme E2 N OS=Mus musculus OX=10090 GN=Ube2n PE=1 SV=1	13	FALSE	2	7	2	152	17.1	6.57	9.19	2	2	0	0.96	1.999	1.672	1.846	0.01	0.854	0.811	1.292	1.474	0.798	15484.5	14870.4	30961.1	25890.8	28589.7		13230.4	12564.8	20009.2	22819.3	12350.5	High	High	High	High	High	Not Found	High	High	High	High	High	7.09
n/a	High	Master Protein	Q8BJ64	Choline dehydrogenase, mitochondrial OS=Mus musculus OX=10090 GN=Chdh PE=1 SV=1	7	FALSE	5	15	5	596	66.4	8.51	18.07	5	5	0	1.113	0.749	0.816	1.029	0.01	1.134	0.96	0.628	0.964	0.411	100066	111423	74945	81647.3	103003		113509	96028.5	62795.6	96413.9	41114.9	High	High	High	High	High	Not Found	High	High	High	High	High	7.07
n/a	High	Master Protein	P62270	40S ribosomal protein S18 OS=Mus musculus OX=10090 GN=Rps18 PE=1 SV=3	13	FALSE	2	9	2	152	17.7	10.99	14.57	2	1	0	1.212	0.731	1.13	1.293	1.339	0.904	0.951	0.473	0.93	0.362	39813.8	48246	29098.7	44976	51467		36001	37873	18818	37009.3	14408	High	High	High	High	High	High	High	High	High	High	High	7.04
n/a	High	Master Protein	Q9EP89	Serine beta-lactamase-like protein LACTB, mitochondrial OS=Mus musculus OX=10090 GN=Lactb PE=1 SV=1	3	FALSE	3	9	3	551	60.7	8.9	7.78	3	2	0	1.127	0.413	0.504	0.822	0.902	0.883	0.77	0.403	0.817	0.26	197230	222319	81417.7	99497.8	162120		174096	151874	79523	161061	51374.4	High	High	High	High	High	High	High	High	High	High	High	7.04
n/a	High	Master Protein	Q01339	Beta-2-glycoprotein 1 OS=Mus musculus OX=10090 GN=Apoh PE=1 SV=1	11	FALSE	4	10	4	345	38.6	8.22	14.96	3	3	0	0.769	1.539	1.297	1.038	0.722	1.093	0.982	2.254	1.31	1.671	79560.2	61183.2	122439	103189	82592.9		86939.2	78132.6	179312	104236	132968	High	High	High	High	High	High	High	High	High	High	High	7.03
n/a	High	Master Protein	P35700	Peroxiredoxin-1 OS=Mus musculus OX=10090 GN=Prdx1 PE=1 SV=1	21	FALSE	5	12	5	199	22.2	8.12	12.19	5	2	0	0.837	0.276	1.498	0.555	3.241	1.191	1.16	0.396	0.572	0.172	115784	96919.7	31917	173472	64244		137888	134286	45812	66171.4	19862	High	High	High	High	High	High	High	High	High	High	High	7
n/a	High	Master Protein	P09528	Ferritin heavy chain OS=Mus musculus OX=10090 GN=Fth1 PE=1 SV=2	7	FALSE	1	3	1	182	21.1	5.88	7.63	1	1	0	0.773	1.044	1.464	0.933	0.01	0.92	1.149	1.79	3.009	0.595	11524.7	8904.87	12033	16877.5	10755.6		10606.7	13238.3	20631.7	34673.4	6852.97	High	High	High	High	High	Not Found	High	High	High	High	High	6.97
n/a	High	Master Protein	Q9D733	Pancreatic secretory granule membrane major glycoprotein GP2 OS=Mus musculus OX=10090 GN=Gp2 PE=1 SV=3	3	FALSE	2	11	2	531	59.1	5.19	15.05	2	2	0	1.347	26.57	1.556	4.357	0.01	1.501	1.412	2.819	4.317	2.968	81349.7	109554	2.16148e+06	126607	354424		122127	114875	229304	351216	241475	High	High	High	High	High	Not Found	High	High	High	High	High	6.97
n/a	High	Master Protein	P80314	T-complex protein 1 subunit beta OS=Mus musculus OX=10090 GN=Cct2 PE=1 SV=4	4	FALSE	2	7	2	535	57.4	6.4	13.18	2	2	0	0.728	0.741	1.154	0.732	0.01	1.246	0.492	0.242	0.733	0.113	6565.99	4782.41	4867.04	7575.09	4803.37		8184.03	3231.07	1588.17	4811.8	743.476	High	High	High	High	High	Not Found	High	High	High	High	High	6.94
n/a	High	Master Protein	P01878	Ig alpha chain C region OS=Mus musculus OX=10090 PE=1 SV=1	15	FALSE	5	19	5	344	36.9	5.06	34.41	5	4	0	1.535	2.768	2.179	1.843	3.457	2.45	1.28	1.083	1.346	1.847	693685	1.06477e+06	1.92016e+06	1.51177e+06	1.27848e+06		1.6995e+06	888016	751251	933723	1.28149e+06	High	High	High	High	High	High	High	High	High	High	High	6.94
n/a	High	Master Protein	E9Q414	Apolipoprotein B-100 OS=Mus musculus OX=10090 GN=Apob PE=1 SV=1	2	FALSE	10	14	10	4505	509.1	6.81	9.68	10	3	0	1.292	2.425	1.506	1.203	3.976	1.621	1.471	1.459	1.665	1.272	338509	437430	820956	509956	407158		548648	497971	493990	563717	430575	High	High	High	High	High	High	High	High	High	High	High	6.93
n/a	High	Master Protein	Q99KB8	Hydroxyacylglutathione hydrolase, mitochondrial OS=Mus musculus OX=10090 GN=Hagh PE=1 SV=2	7	FALSE	2	11	2	309	34.1	7.75	16.83	2	2	0	1.02	0.837	1.365	1.038	0.01	1.234	0.859	0.6	1.129	0.437	22010.8	22449.7	18417.3	30044.2	22855.7		27167.7	18898.4	13209.5	24857.2	9608.89	High	High	High	High	High	High	High	High	High	High	High	6.92
n/a	Medium	Master Protein	Q6IRU2	Tropomyosin alpha-4 chain OS=Mus musculus OX=10090 GN=Tpm4 PE=1 SV=3	12	FALSE	4	8	3	248	28.5	4.68	2.42	4	2	1	0.474	0.586	1.093	0.527	1.338	1.05	1.476	1.328	1.732	0.661	281144	133352	164787	307281	148275		295240	414858	373416	486904	185735	High	High	High	High	High	High	High	High	High	High	High	6.88
n/a	High	Master Protein	P15864	Histone H1.2 OS=Mus musculus OX=10090 GN=Hist1h1c PE=1 SV=2	31	FALSE	10	24	3	212	21.3	11	59.53	3	10	0	0.79	1.241	1.707	0.781	2.617	0.709	0.622	0.321	0.512	0.248	170233	134408	211225	290565	132905		120713	105803	54611.1	87108.4	42192.9	High	High	High	High	High	High	High	High	High	High	High	6.84
n/a	High	Master Protein	P28474	Alcohol dehydrogenase class-3 OS=Mus musculus OX=10090 GN=Adh5 PE=1 SV=3	8	FALSE	4	8	4	374	39.5	7.25	7.78	4	3	0	1.599	1.066	1.146	1.413	1.513	1.566	1.845	2.529	1.547	1.478	43739.2	69933.5	46617.3	50126	61813.2		68510.3	80694.3	110605	67648.1	64647.5	High	High	High	High	High	High	High	High	High	High	High	6.8
n/a	High	Master Protein	P56213	FAD-linked sulfhydryl oxidase ALR OS=Mus musculus OX=10090 GN=Gfer PE=1 SV=2	20	FALSE	4	8	4	198	22.9	7.93	8.08	4	2	0	0.915	0.323	0.789	0.605	0.01	0.777	0.649	0.341	0.646	0.184	29134.8	26658.9	9414.47	22987.5	17634.3		22629.5	18911.6	9921.38	18824.8	5365.49	High	High	High	High	High	Not Found	High	High	High	High	High	6.8
n/a	High	Master Protein	P22599	Alpha-1-antitrypsin 1-2 OS=Mus musculus OX=10090 GN=Serpina1b PE=1 SV=2	28	FALSE	9	39	4	413	45.9	5.54	83.46	3	9	1	1.085	1.126	1.278	1.364	0.01	0.855	0.928	1.339	0.952	1.693	43064.9	46743.4	48507.5	55037.1	58760.4		36802.1	39960.4	57658.5	41006	72887.8	High	High	High	High	High	Not Found	High	High	High	High	High	6.77
n/a	High	Master Protein	Q9JII6	Alcohol dehydrogenase [NADP(+)] OS=Mus musculus OX=10090 GN=Akr1a1 PE=1 SV=3	9	FALSE	4	12	4	325	36.6	7.39	12.62	3	3	0	1.026	1.088	0.844	1.35	0.438	1.277	0.945	0.935	1.368	0.503	228497	234491	248547	192851	308398		291838	215940	213547	312562	114892	High	High	High	High	High	High	High	High	High	High	High	6.75
n/a	High	Master Protein	P50285	Dimethylaniline monooxygenase [N-oxide-forming] 1 OS=Mus musculus OX=10090 GN=Fmo1 PE=1 SV=1	2	FALSE	1	7	1	532	59.9	8.47	11.82	1	1	0	1.247	0.709	0.802	0.986	0.01	2.465	2.063	0.869	1.583	0.596	23874.6	29761.9	16934.6	19146.7	23529.1		58842.7	49262.9	20735.2	37786.6	14219.3	High	High	High	High	High	Not Found	High	High	High	High	High	6.74
n/a	High	Master Protein	P56395	Cytochrome b5 OS=Mus musculus OX=10090 GN=Cyb5a PE=1 SV=2	16	FALSE	1	3	1	134	15.2	5.07	7.39	1	1	0	0.622	0.01	1.616	1.284	0.01	1.102	0.893	1.541	0.727	1.004	2644.21	1644.72		4272.64	3395.36		2914.47	2362.23	4074.14	1921.61	2654.56	High	High	Not Found	High	High	Not Found	High	High	High	High	High	6.72
n/a	High	Master Protein	Q9DBF1	Alpha-aminoadipic semialdehyde dehydrogenase OS=Mus musculus OX=10090 GN=Aldh7a1 PE=1 SV=4	14	FALSE	10	19	10	539	58.8	7.47	28.6	9	7	0	1.239	0.315	0.523	0.767	1.46	0.888	1.113	0.392	0.92	0.25	761924	944082	240242	398335	584664		676578	848398	298305	701221	190600	High	High	High	High	High	High	High	High	High	High	High	6.71
n/a	High	Master Protein	P47963	60S ribosomal protein L13 OS=Mus musculus OX=10090 GN=Rpl13 PE=1 SV=3	9	FALSE	2	11	2	211	24.3	11.55	17.75	2	2	0	1.406	1.058	1.752	1.188	0.01	1.363	0.864	0.765	1.286	0.347	35117.8	49389.1	37147.6	61539	41716.9		47871.4	30326	26866.3	45176.8	12180.3	High	High	High	High	High	Not Found	High	High	High	High	High	6.66
n/a	High	Master Protein	P49429	4-hydroxyphenylpyruvate dioxygenase OS=Mus musculus OX=10090 GN=Hpd PE=1 SV=3	7	FALSE	3	14	3	393	45	7.06	15.03	3	2	0	1.145	0.559	0.471	1.194	0.01	1.704	1.02	0.825	1.814	0.458	12447	14252.4	6951.69	5867.33	14866.4		21204.4	12690.7	10264.9	22584.8	5703.04	High	High	High	High	High	High	High	High	High	High	High	6.62
n/a	Medium	Master Protein	P09405	Nucleolin OS=Mus musculus OX=10090 GN=Ncl PE=1 SV=2	8	FALSE	7	11	7	707	76.7	4.75	0	7	2	0	0.9	1.112	1.501	1.315	1.585	1.643	2.179	0.505	1.124	0.452	119446	107550	132801	179334	157082		196232	260258	60376	134227	53950.9	High	High	High	High	High	High	High	High	High	High	High	6.58
n/a	High	Master Protein	Q9DC50	Peroxisomal carnitine O-octanoyltransferase OS=Mus musculus OX=10090 GN=Crot PE=1 SV=1	3	FALSE	2	9	2	612	70.2	6.73	11.25	2	2	0	1.254	1.489	1.524	1.274	0.01	1.594	2.126	3.244	1.573	1.408	18175	22791.1	27058.5	27693	23157.5		28975	38647.2	58952.4	28593.1	25582.6	High	High	High	High	High	Not Found	High	High	High	High	High	6.5
n/a	Medium	Master Protein	Q9D826	Peroxisomal sarcosine oxidase OS=Mus musculus OX=10090 GN=Pipox PE=1 SV=1	7	FALSE	4	9	4	390	43.8	7.55	0	4	2	0	1.272	0.984	1.35	1.118	0.01	2.1	2.625	1.087	1.757	0.568	96341.8	122566	94808.8	130068	107696		202319	252930	104741	169269	54757.3	High	High	High	High	High	Not Found	High	High	High	High	High	6.49
n/a	High	Master Protein	Q9CZN7	Serine hydroxymethyltransferase, mitochondrial OS=Mus musculus OX=10090 GN=Shmt2 PE=1 SV=1	6	FALSE	4	11	4	504	55.7	8.47	9.13	4	4	0	1.087	1.08	0.983	0.74	0.01	1.227	1.399	1.484	0.972	0.625	63313.9	68826.7	68360.3	62255.6	46833.7		77656.6	88546.4	93987.9	61567.3	39566.5	High	High	High	High	High	Not Found	High	High	High	High	High	6.48
n/a	High	Master Protein	Q91VR2	ATP synthase subunit gamma, mitochondrial OS=Mus musculus OX=10090 GN=Atp5f1c PE=1 SV=1	12	FALSE	4	15	4	298	32.9	9.01	19.11	3	3	0	1.075	0.458	0.655	0.695	0.926	0.84	1.051	0.293	0.791	0.275	212758	228658	97484.1	139413	147911		178730	223533	62235.5	168347	58489.6	High	High	High	High	High	High	High	High	High	High	High	6.48
n/a	High	Master Protein	O35423	Serine--pyruvate aminotransferase, mitochondrial OS=Mus musculus OX=10090 GN=Agxt PE=1 SV=3	7	FALSE	4	9	4	414	45.9	8.18	12.1	4	3	0	0.961	0.852	0.906	0.731	1.575	1.023	1.262	0.516	0.859	0.379	169468	162908	144335	153611	123838		173434	213919	87457.5	145568	64297.6	High	High	High	High	High	High	High	High	High	High	High	6.45
n/a	High	Master Protein	Q8VCH8	UBX domain-containing protein 4 OS=Mus musculus OX=10090 GN=Ubxn4 PE=1 SV=1	3	FALSE	1	7	1	506	56.4	6.61	13.71	1	1	0	1.939	0.466	0.874	1.62	0.01	1.665	1.054	0.649	1.191	0.436	13737.1	26641.4	6402.13	12006	22252.6		22875.1	14472.9	8918.42	16364.6	5990.09	High	High	High	High	High	Not Found	High	High	High	High	High	6.45
n/a	High	Master Protein	P10922	Histone H1.0 OS=Mus musculus OX=10090 GN=H1f0 PE=2 SV=4	16	FALSE	4	17	4	194	20.8	10.9	15.72	4	2	0	0.635	1.164	1.947	0.466	2.585	0.597	0.499	0.39	0.537	0.243	565389	358984	658222	1.10081e+06	263552		337673	282148	220701	303850	137181	High	High	High	High	High	High	High	High	High	High	High	6.42
n/a	High	Master Protein	P46471	26S proteasome regulatory subunit 7 OS=Mus musculus OX=10090 GN=Psmc2 PE=1 SV=5	5	FALSE	2	6	2	433	48.6	5.95	6.53	2	1	0	0.915	1.126	1.784	1.282	0.01	1.36	1.326	0.593	1.035	0.389	15128.8	13848.4	17039.2	26982.6	19388.7		20573.4	20056.9	8967.48	15660.6	5889.04	High	High	High	High	High	Not Found	High	High	High	High	High	6.4
n/a	High	Master Protein	Q91VD9	NADH-ubiquinone oxidoreductase 75 kDa subunit, mitochondrial OS=Mus musculus OX=10090 GN=Ndufs1 PE=1 SV=2	2	FALSE	2	14	2	727	79.7	5.72	19.6	2	1	0	0.785	0.634	0.744	0.647	1.891	0.701	0.598	0.301	0.673	0.179	276327	216990	175211	205712	178650		193724	165107	83077.1	186019	49525.1	High	High	High	High	High	High	High	High	High	High	High	6.39
n/a	High	Master Protein	P55264	Adenosine kinase OS=Mus musculus OX=10090 GN=Adk PE=1 SV=2	12	FALSE	7	19	7	361	40.1	6.21	19.24	6	4	0	1.187	0.963	1.148	0.96	0.01	1.698	1.957	1.041	1.623	0.568	122679	145597	118180	140794	117741		208325	240030	127732	199083	69645.1	High	High	High	High	High	Not Found	High	High	High	High	High	6.38
n/a	High	Master Protein	Q9Z2I9	Succinate--CoA ligase [ADP-forming] subunit beta, mitochondrial OS=Mus musculus OX=10090 GN=Sucla2 PE=1 SV=2	3	FALSE	2	16	2	463	50.1	7.01	20.33	2	2	0	1.371	0.622	0.887	0.964	0.524	1.092	0.922	0.366	0.862	0.258	148618	203691	92416.5	131786	143222		162261	137099	54345.9	128095	38390.7	High	High	High	High	High	High	High	High	High	High	High	6.33
n/a	High	Master Protein	P08003	Protein disulfide-isomerase A4 OS=Mus musculus OX=10090 GN=Pdia4 PE=1 SV=3	5	FALSE	4	12	4	638	71.9	5.31	14.92	4	3	0	1.083	0.821	1.102	1.047	1.609	1.408	1.395	0.466	1.007	0.381	340346	368759	279262	375208	356409		479149	474678	158445	342772	129620	High	High	High	High	High	High	High	High	High	High	High	6.32
n/a	High	Master Protein	Q9DCV7	Keratin, type II cytoskeletal 7 OS=Mus musculus OX=10090 GN=Krt7 PE=1 SV=1	6	FALSE	3	7	3	457	50.7	5.87	3.24	3	2	0	1.023	1.455	1.657	0.879	1.739	0.955	0.862	0.581	0.77	0.544	55328.8	56577.8	80507.1	91681.8	48657		52811.4	47697.2	32155.5	42612	30122.2	High	High	High	High	High	High	High	High	High	High	High	6.29
n/a	High	Master Protein	Q61730	Interleukin-1 receptor accessory protein OS=Mus musculus OX=10090 GN=Il1rap PE=1 SV=1	6	FALSE	4	10	4	570	65.7	7.77	13.46	4	3	0	0.946	1.17	1.33	1.035	2.104	0.862	1.067	0.943	1.083	1.137	126954	120055	148580	168795	131410		109449	135477	119692	137541	144401	High	High	High	High	High	High	High	High	High	High	High	6.23
n/a	High	Master Protein	P97872	Dimethylaniline monooxygenase [N-oxide-forming] 5 OS=Mus musculus OX=10090 GN=Fmo5 PE=1 SV=4	4	FALSE	3	8	3	533	60	8.73	8.51	3	2	0	0.984	0.949	1.089	0.846	2.55	1.139	1.407	0.767	1.701	0.399	62441.4	61469.6	59268.6	67971.5	52795.4		71116.7	87880.5	47922.4	106198	24934.6	High	High	High	High	High	High	High	High	High	High	High	6.23
n/a	High	Master Protein	Q99L04	Dehydrogenase/reductase SDR family member 1 OS=Mus musculus OX=10090 GN=Dhrs1 PE=1 SV=1	4	FALSE	1	4	1	313	34	8.35	7.65	1	1	0	1.313	0.881	1.483	0.958	0.01	1.12	1.596	0.396	1.004	0.194	12804.8	16818.2	11282.9	18987.9	12266.6		14345.3	20442.3	5071.92	12853.3	2482.07	High	High	High	High	High	Not Found	High	High	High	High	High	6.23
n/a	High	Master Protein	Q6PB66	Leucine-rich PPR motif-containing protein, mitochondrial OS=Mus musculus OX=10090 GN=Lrpprc PE=1 SV=2	3	FALSE	5	18	5	1392	156.5	6.83	21.7	5	2	0	1.187	0.772	0.942	1.053	1.748	1.048	0.984	0.732	1.259	0.561	131039	155556	101198	123425	137945		137392	128988	95911.7	165000	73490.7	High	High	High	High	High	High	High	High	High	High	High	6.16
n/a	High	Master Protein	Q9R111	Guanine deaminase OS=Mus musculus OX=10090 GN=Gda PE=1 SV=1	2	FALSE	1	4	1	454	51	5.53	7.07	1	1	0	1.515	2.625	1.482	1.886	0.01	1.227	1.251	0.59	0.831	0.417	5792.21	8772.99	15202.3	8584.62	10921.7		7106.39	7248	3419.56	4810.91	2415.27	High	High	High	High	High	Not Found	High	High	High	High	High	6.16
n/a	High	Master Protein	Q9D8T7	SRA stem-loop-interacting RNA-binding protein, mitochondrial OS=Mus musculus OX=10090 GN=Slirp PE=1 SV=2	11	FALSE	1	7	1	112	12.6	9.82	13.68	1	1	0	0.916	0.768	0.918	1.118	0.01	0.796	0.841	0.584	1.091	0.356	17382.7	15928.4	13356.8	15955.3	19440.8		13844.2	14625.2	10154.1	18963.3	6192.89	High	High	High	High	High	Not Found	High	High	High	High	High	6.1
n/a	Medium	Master Protein	P50431	Serine hydroxymethyltransferase, cytosolic OS=Mus musculus OX=10090 GN=Shmt1 PE=1 SV=3	5	FALSE	3	7	3	478	52.6	6.95	2.69	3	2	0	1.16	0.823	0.986	0.869	3.034	1.661	1.716	0.675	0.963	0.643	149083	173009	122714	147060	129626		247679	255757	100662	143515	95841.7	High	High	High	High	High	High	High	High	High	High	High	6.09
n/a	High	Master Protein	P28271	Cytoplasmic aconitate hydratase OS=Mus musculus OX=10090 GN=Aco1 PE=1 SV=3	4	FALSE	5	10	5	889	98.1	7.5	6.12	5	2	0	1.216	1.023	1.227	1.115	1.357	1.076	1.047	0.98	1.375	0.472	41872.5	50917.1	42819.3	51365.7	46678.2		45065.2	43823.7	41019.8	57589.3	19770.4	High	High	High	High	High	High	High	High	High	High	High	6.07
n/a	High	Master Protein	Q8CHR6	Dihydropyrimidine dehydrogenase [NADP(+)] OS=Mus musculus OX=10090 GN=Dpyd PE=1 SV=1	2	FALSE	1	10	1	1025	111.2	7.27	17.04	1	1	0	100			100		100			100			5343.19			3435.09		2352.39			6373.18		Not Found	High	Not Found	Not Found	High	Not Found	High	Not Found	Not Found	High	Not Found	6.06
n/a	High	Master Protein	P70663	SPARC-like protein 1 OS=Mus musculus OX=10090 GN=Sparcl1 PE=1 SV=3	6	FALSE	3	9	3	650	72.2	4.6	16.87	2	3	0	0.823	0.976	1.907	0.976	0.01	1.289	1.112	0.81	0.619	0.925	26254.3	21618.2	25611.8	50063.1	25622.6		33833.4	29192.4	21260.2	16255.8	24276.8	High	High	High	High	High	Not Found	High	High	High	High	High	6.02
n/a	High	Master Protein	Q921G7	Electron transfer flavoprotein-ubiquinone oxidoreductase, mitochondrial OS=Mus musculus OX=10090 GN=Etfdh PE=1 SV=1	10	FALSE	7	17	7	616	68	7.58	22.03	7	5	0	0.674	0.708	0.708	0.758	0.372	0.788	0.791	0.493	0.64	0.837	376983	254040	266937	266853	285886		297070	298274	185801	241401	315703	High	High	High	High	High	High	High	High	High	High	High	6
n/a	High	Master Protein	Q6PDM2	Serine/arginine-rich splicing factor 1 OS=Mus musculus OX=10090 GN=Srsf1 PE=1 SV=3	6	FALSE	2	4	2	248	27.7	10.36	7.12	2	1	0	0.873	1.344	1.797	1.054	0.01	0.797	0.732	0.669	0.87	0.476	28282.8	24680.3	38023.8	50837.5	29821.8		22555	20695.7	18925.6	24608.8	13471.2	High	High	High	High	High	High	High	High	High	High	High	6
n/a	High	Master Protein	Q8R1B4	Eukaryotic translation initiation factor 3 subunit C OS=Mus musculus OX=10090 GN=Eif3c PE=1 SV=1	3	FALSE	2	8	2	911	105.5	5.78	8.91	2	2	0	1.237	2.966	2.131	1.871	0.01	1.092	0.67	0.881	1.305	0.421	6071.49	7511.29	18010	12939.9	11357		6627.58	4068.8	5346.91	7924.45	2553.88	High	High	High	High	High	Not Found	High	High	High	High	High	5.94
n/a	High	Master Protein	P50247	Adenosylhomocysteinase OS=Mus musculus OX=10090 GN=Ahcy PE=1 SV=3	13	FALSE	6	11	6	432	47.7	6.54	10.75	5	4	0	0.801	0.672	0.797	0.737	0.275	0.75	0.696	1.472	0.651	0.704	524203	419914	352383	417591	386517		393025	364803	771888	341025	369174	High	High	High	High	High	High	High	High	High	High	High	5.92
n/a	High	Master Protein	P62702	40S ribosomal protein S4, X isoform OS=Mus musculus OX=10090 GN=Rps4x PE=1 SV=2	6	FALSE	2	7	2	263	29.6	10.15	7.12	2	1	0	1.512	1.972	1.713	1.751	2.302	1.587	1.147	1.155	1.815	0.636	42329.2	64017.4	83489.7	72522.8	74130.8		67155.7	48542.2	48889.4	76843	26939.9	High	High	High	High	High	High	High	High	High	High	High	5.87
n/a	High	Master Protein	Q8R4N0	Citramalyl-CoA lyase, mitochondrial OS=Mus musculus OX=10090 GN=Clybl PE=1 SV=2	5	FALSE	2	12	2	338	37.5	8.54	18.92	2	2	0	0.831	0.482	0.493	0.549	0.794	0.643	0.449	0.172	0.59	0.156	250894	208389	121028	123682	137850		161435	112713	43089.6	148102	39112	High	High	High	High	High	High	High	High	High	High	High	5.85
n/a	High	Master Protein	Q9Z2V4	Phosphoenolpyruvate carboxykinase, cytosolic [GTP] OS=Mus musculus OX=10090 GN=Pck1 PE=1 SV=1	3	FALSE	2	5	2	622	69.3	6.6	9.18	2	2	0	0.849	0.746	0.66	0.918	2.699	1.228	1.476	0.467	1.501	0.303	57449.2	48747.6	42860.1	37909.7	52730.5		70557.3	84798.1	26830.4	86257.9	17393.6	High	High	High	High	High	High	High	High	High	High	High	5.84
n/a	High	Master Protein	P06745	Glucose-6-phosphate isomerase OS=Mus musculus OX=10090 GN=Gpi PE=1 SV=4	4	FALSE	3	10	3	558	62.7	8.13	8.77	3	2	0	1.143	1.215	1.346	1.713	0.01	1.446	1.047	0.921	1.239	0.611	161049	184115	195645	216719	275893		232842	168606	148317	199597	98375.6	High	High	High	High	High	Not Found	High	High	High	High	High	5.82
n/a	High	Master Protein	P27661	Histone H2AX OS=Mus musculus OX=10090 GN=H2afx PE=1 SV=2	21	FALSE	5	12	4	143	15.1	10.74	10.13	5	3	1	1.002	1.037	1.337	1.105	1.612	0.97	0.807	1.511	0.892	0.785	193802	194211	200998	259201	214064		187898	156442	292846	172791	152158	High	High	High	High	High	High	High	High	High	High	High	5.8
n/a	High	Master Protein	P53657	Pyruvate kinase PKLR OS=Mus musculus OX=10090 GN=Pklr PE=1 SV=1	4	FALSE	3	8	3	574	62.3	7.09	11.01	3	2	0	1.127	0.837	1.112	0.709	0.01	1.574	1.536	0.796	1.405	0.456	69694.3	78550.9	58322.1	77491.3	49436.3		109704	107033	55483.2	97895.1	31784.2	High	High	High	High	High	High	High	High	High	High	High	5.78
n/a	High	Master Protein	Q9DBD0	Inhibitor of carbonic anhydrase OS=Mus musculus OX=10090 GN=Ica PE=1 SV=1	4	FALSE	4	25	3	700	76.7	7.25	31.87	3	3	0	0.884	1.197	1.153	0.982	1.38	0.812	0.792	0.886	1.041	0.677	454706	401778	544160	524414	446398		369171	359966	402974	473358	307930	High	High	High	High	High	High	High	High	High	High	High	5.7
n/a	High	Master Protein	P46412	Glutathione peroxidase 3 OS=Mus musculus OX=10090 GN=Gpx3 PE=1 SV=2	8	FALSE	2	22	2	226	25.4	8.22	24.13	2	2	0	1.472	3.541	1.636	2.558	1.051	0.895	1.158	2.536	1.544	3.435	149444	219979	529175	244564	382343		133691	172990	379023	230740	513405	High	High	High	High	High	High	High	High	High	High	High	5.7
n/a	High	Master Protein	Q8BGD8	Cytochrome c oxidase assembly factor 6 homolog OS=Mus musculus OX=10090 GN=Coa6 PE=1 SV=1	14	FALSE	1	4	1	79	9.3	8.16	6.33	1	1	0	2.202	1.233	1.089	1.505	0.01	1.256	0.943	2.661	0.751	1.278	5115.08	11261.2	6308.82	5568.82	7699.67		6423.96	4821.32	13611.3	3839.91	6534.55	High	High	High	High	High	Not Found	High	High	High	High	High	5.67
n/a	High	Master Protein	P62715	Serine/threonine-protein phosphatase 2A catalytic subunit beta isoform OS=Mus musculus OX=10090 GN=Ppp2cb PE=1 SV=1	5	FALSE	2	11	2	309	35.6	5.43	12.6	2	2	0	0.844	1.376	1.194	0.95	0.01	0.849	0.809	0.56	0.792	0.365	59150.8	49901.7	81408.3	70616	56204.4		50226.1	47880.7	33129.3	46862.2	21562	High	High	High	High	High	Not Found	High	High	High	High	High	5.67
n/a	High	Master Protein	P47911	60S ribosomal protein L6 OS=Mus musculus OX=10090 GN=Rpl6 PE=1 SV=3	20	FALSE	7	19	7	296	33.5	10.7	25.26	5	5	0	0.927	1.09	1.506	1.027	1.179	1.076	0.996	0.59	0.944	0.347	164701	152704	179585	248098	169156		177279	164039	97177.1	155485	57155.4	High	High	High	High	High	High	High	High	High	High	High	5.66
n/a	High	Master Protein	P24822	Intestinal-type alkaline phosphatase OS=Mus musculus OX=10090 GN=Iap PE=2 SV=1	3	FALSE	2	7	2	559	60.2	6.71	9.43	2	2	0	0.953	1.049	1.183	1.019	0.01	1.34	4.567	1.616	2.258	0.497	24753.4	23581	25959.3	29279.9	25224.6		33174	113054	39998	55904.4	12305.1	High	High	High	High	High	Not Found	High	High	High	High	High	5.64
n/a	High	Master Protein	Q91XC8	Death-associated protein 1 OS=Mus musculus OX=10090 GN=Dap PE=1 SV=3	8	FALSE	1	6	1	102	11.1	9.36	11.39	1	1	0	0.613	0.749	1.074	0.682	1.554	0.993	0.63	0.532	0.678	0.405	47549.4	29169.9	35592.2	51066.4	32430.4		47215.7	29941.7	25310.9	32256.5	19258.3	High	High	High	High	High	High	High	High	High	High	High	5.59
n/a	High	Master Protein	Q920A5	Retinoid-inducible serine carboxypeptidase OS=Mus musculus OX=10090 GN=Scpep1 PE=1 SV=2	5	FALSE	3	11	3	452	50.9	5.66	16.71	2	2	0	2.299	0.711	1.256	0.815	0.01	1.601	1.844	0.807	1.295	0.644	47631.3	109520	33857.3	59845.3	38797.2		76234.3	87852.2	38420.7	61661.2	30694.5	High	High	High	High	High	Not Found	High	High	High	High	High	5.55
n/a	High	Master Protein	P31725	Protein S100-A9 OS=Mus musculus OX=10090 GN=S100a9 PE=1 SV=3	20	FALSE	3	6	3	113	13	7.17	5.39	3	2	0	1.119	0.673	0.614	1.77	0.01	1.106	0.749	1.033	1.295	1.344	104278	116738	70161.8	64035.7	184596		115305	78120.9	107669	135001	140107	High	High	High	High	High	Not Found	High	High	High	High	High	5.54
n/a	Medium	Master Protein	Q8BGA8	Acyl-coenzyme A synthetase ACSM5, mitochondrial OS=Mus musculus OX=10090 GN=Acsm5 PE=1 SV=1	6	FALSE	4	8	4	578	64.3	7.72	2.61	4	1	0	0.862	0.315	0.328	0.455	0.01	0.731	0.775	0.143	0.427	0.113	207526	178857	65445.7	68102.5	94445		151657	160891	29689.1	88520.4	23349.8	High	High	High	High	High	Not Found	High	High	High	High	High	5.53
n/a	High	Master Protein	Q61171	Peroxiredoxin-2 OS=Mus musculus OX=10090 GN=Prdx2 PE=1 SV=3	13	FALSE	3	10	3	198	21.8	5.41	12.26	2	3	0	1.072	1.663	1.218	1.277	0.01	0.719	0.813	0.713	1.067	0.911	106748	114420	177488	129982	136315		76769.9	86757.4	76102.4	113897	97289.9	High	High	High	High	High	Not Found	High	High	High	High	High	5.51
n/a	High	Master Protein	P38060	Hydroxymethylglutaryl-CoA lyase, mitochondrial OS=Mus musculus OX=10090 GN=Hmgcl PE=1 SV=2	4	FALSE	2	5	2	325	34.2	8.41	5.31	2	1	0	0.993	0.421	0.669	0.751	0.01	0.978	0.898	0.241	0.619	0.274	76325.4	75818.1	32117.8	51066.4	57349.1		74637	68537.7	18398.7	47214.8	20890.3	High	High	High	High	High	Not Found	High	High	High	High	High	5.49
n/a	High	Master Protein	O70362	Phosphatidylinositol-glycan-specific phospholipase D OS=Mus musculus OX=10090 GN=Gpld1 PE=1 SV=1	3	FALSE	3	5	3	837	93.2	7.12	12.03	1	3	0	0.953	1.639	1.535	1.182	0.01	1.208	1.959	1.378	1.618	0.993	38029.6	36250.8	62346.9	58374.2	44944.6		45942.6	74509.6	52404.1	61539.6	37775.7	High	High	High	High	High	Not Found	High	High	High	High	High	5.43
n/a	Medium	Master Protein	Q64105	Sepiapterin reductase OS=Mus musculus OX=10090 GN=Spr PE=1 SV=1	6	FALSE	2	6	2	261	27.9	5.74	2.34	2	1	0	0.915	0.853	1.071	0.817	2.364	1.491	1.328	0.506	0.993	0.263	212031	193979	180859	227011	173247		316223	281612	107201	210601	55789.8	High	High	High	High	High	High	High	High	High	High	High	5.42
n/a	High	Master Protein	O08601	Microsomal triglyceride transfer protein large subunit OS=Mus musculus OX=10090 GN=Mttp PE=1 SV=2	2	FALSE	3	5	3	894	99	7.62	5.82	3	1	0	0.984	1.586	1.095	0.932	0.01	1.157	1.51	0.731	1.143	0.562	40865.6	40202.6	64813.7	44757.8	38085.4		47276.7	61707.6	29873.6	46727.4	22955.9	High	High	High	High	High	Not Found	High	High	High	High	High	5.4
n/a	High	Master Protein	Q06770	Corticosteroid-binding globulin OS=Mus musculus OX=10090 GN=Serpina6 PE=1 SV=1	5	FALSE	2	12	2	397	44.7	5.24	17.52	2	2	0	1.007	1.307	1.221	2.187	3.215	1.431	1.389	1.984	1.571	2.437	22401.9	22564.3	29275.4	27344.2	48999.2		32063.3	31120.6	44443.5	35202.5	54598.8	High	High	High	High	High	High	High	High	High	High	High	5.4
n/a	High	Master Protein	Q8CIE6	Coatomer subunit alpha OS=Mus musculus OX=10090 GN=Copa PE=1 SV=2	2	FALSE	2	5	2	1224	138.3	7.65	6.25	2	1	0	0.759	1.198	1.44	1.187	0.01	0.968	0.342	1.603	1.111	1.128	9750.07	7405.01	11680.9	14042	11568.9		9439.7	3338.77	15628.1	10832	11002.3	High	High	High	High	High	Not Found	High	High	High	High	High	5.39
n/a	High	Master Protein	P14733	Lamin-B1 OS=Mus musculus OX=10090 GN=Lmnb1 PE=1 SV=3	4	FALSE	3	12	2	588	66.7	5.16	15.15	2	3	0	0.829	1.299	1.479	0.766	1.647	0.874	0.558	0.538	0.645	0.391	38836.7	32209.3	50468	57434.1	29757.7		33944.2	21688.3	20905.4	25068	15168.4	High	High	High	High	High	High	High	High	High	High	High	5.38
n/a	High	Master Protein	Q9ET01	Glycogen phosphorylase, liver form OS=Mus musculus OX=10090 GN=Pygl PE=1 SV=4	3	FALSE	4	8	4	850	97.4	7.09	7.8	4	1	0	1.074	1.578	1.245	1.489	3.667	1.642	1.945	1.079	1.829	0.658	177354	190508	279815	220868	264123		291196	344872	191323	324328	116730	High	High	High	High	High	High	High	High	High	High	High	5.36
n/a	High	Master Protein	P24527	Leukotriene A-4 hydrolase OS=Mus musculus OX=10090 GN=Lta4h PE=1 SV=4	3	FALSE	2	4	2	611	69	6.42	6.87	2	1	0	1.075	1.978	2.172	1.306	0.01	1.322	0.849	1.611	1.227	0.596	9218.33	9912.61	18235.8	20020.8	12035.9		12186.3	7830.35	14850.3	11310.7	5494.01	High	High	High	High	High	Not Found	High	High	High	High	High	5.35
n/a	High	Master Protein	P06797	Cathepsin L1 OS=Mus musculus OX=10090 GN=Ctsl PE=1 SV=2	7	FALSE	2	10	2	334	37.5	6.83	13.18	2	2	0	0.767	1.973	1.081	0.933	0.01	0.71	1.253	0.997	1.383	0.968	106077	81405.7	209284	114670	98960.9		75364.2	132933	105779	146725	102671	High	High	High	High	High	Not Found	High	High	High	High	High	5.35
n/a	High	Master Protein	P46656	Adrenodoxin, mitochondrial OS=Mus musculus OX=10090 GN=Fdx1 PE=1 SV=1	5	FALSE	2	6	2	188	20.1	5.62	10.04	2	2	0	0.959	0.513	0.414	0.458	0.977	0.859	1.079	0.287	0.6	0.215	57859.4	55480	29674.2	23942	26502.4		49717.1	62458.2	16580	34700.1	12431.1	High	High	High	High	High	High	High	High	High	High	High	5.35
n/a	High	Master Protein	Q08879	Fibulin-1 OS=Mus musculus OX=10090 GN=Fbln1 PE=1 SV=2	2	FALSE	2	4	2	705	78	5.16	3.59	2	1	0	0.872	1.759	1.325	0.984	2.057	0.949	1.043	0.775	0.91	0.664	82899.9	72306.5	145822	109863	81601.1		78702.2	86456.7	64273.2	75457.9	55081.8	High	High	High	High	High	High	High	High	High	High	High	5.34
n/a	High	Master Protein	P35486	Pyruvate dehydrogenase E1 component subunit alpha, somatic form, mitochondrial OS=Mus musculus OX=10090 GN=Pdha1 PE=1 SV=1	5	FALSE	2	8	2	390	43.2	8.19	9.36	2	1	0	0.712	0.746	1.202	0.72	0.878	0.665	0.807	0.404	0.697	0.302	104263	74249.7	77817.5	125341	75059.9		69294.1	84119.8	42131.1	72704.8	31470	High	High	High	High	High	High	High	High	High	High	High	5.33
n/a	High	Master Protein	Q80UG5	Septin-9 OS=Mus musculus OX=10090 GN=Sept9 PE=1 SV=1	4	FALSE	2	6	2	583	65.5	8.9	7.81	2	2	0	1.058	1.205	1.707	1.288	4.1	1.043	0.967	0.939	1.003	0.448	15355.2	16240.7	18500.1	26207.5	19777.9		16018.8	14850.6	14420	15402.5	6877.73	High	High	High	High	High	High	High	High	High	High	High	5.33
n/a	High	Master Protein	P00920	Carbonic anhydrase 2 OS=Mus musculus OX=10090 GN=Ca2 PE=1 SV=4	7	FALSE	2	8	2	260	29	7.01	9.58	2	2	0	0.971	1.845	0.949	1.434	0.01	0.557	0.346	0.484	0.679	0.398	22590.7	21936.7	41671.3	21437	32402.3		12577.7	7806.68	10941.3	15336.3	9001.5	High	High	High	High	High	Not Found	High	High	High	High	High	5.3
n/a	High	Master Protein	Q9CR68	Cytochrome b-c1 complex subunit Rieske, mitochondrial OS=Mus musculus OX=10090 GN=Uqcrfs1 PE=1 SV=1	14	FALSE	5	15	5	274	29.3	8.7	17.14	4	4	0	0.727	0.405	0.487	0.518	0.01	0.754	0.719	0.16	0.38	0.103	236981	172217	96087.3	115485	122759		178574	170316	37903	90020.3	24308.7	High	High	High	High	High	Not Found	High	High	High	High	High	5.29
n/a	High	Master Protein	Q9Z0M5	Lysosomal acid lipase/cholesteryl ester hydrolase OS=Mus musculus OX=10090 GN=Lipa PE=1 SV=2	4	FALSE	2	7	2	397	45.3	8.07	12.07	2	2	0	3.043	0.01	0.942	0.802	0.01	4.504	8.352	2.433	5.617	1.579	8104.3	24664.1		7634.04	6496.29		36498.4	67686.5	19717.3	45523.1	12796	High	High	Not Found	High	High	Not Found	High	High	High	High	High	5.27
n/a	High	Master Protein	Q9WTP7	GTP:AMP phosphotransferase AK3, mitochondrial OS=Mus musculus OX=10090 GN=Ak3 PE=1 SV=3	8	FALSE	2	5	2	227	25.4	8.84	6.51	2	1	0	0.841	0.594	0.803	1.27	2.595	0.78	0.902	1.328	1.093	2.117	69382.7	58373.8	41221.7	55738.9	88117.8		54106	62613	92172.7	75848.1	146881	High	High	High	High	High	High	High	High	High	High	High	5.26
		Master Protein	P01868	Ig gamma-1 chain C region secreted form OS=Mus musculus OX=10090 GN=Ighg1 PE=1 SV=1	2	FALSE	1	2	1	324	35.7	7.4		1		0	0.45	0.672	0.789	0.591	0.893	0.556	0.606	0.333	0.508	0.283	171996	77428.7	115510	135680	101720		95630.7	104162	57200	87374.7	48729.2	High	High	High	High	High	High	High	High	High	High	High	5.24
n/a	High	Master Protein	P46460	Vesicle-fusing ATPase OS=Mus musculus OX=10090 GN=Nsf PE=1 SV=2	1	FALSE	1	4	1	744	82.6	6.95	5.86	1	1	0	0.587	0.614	0.976	0.564	1.829	0.524	0.46	0.363	0.486	0.176	51194	30073	31455.8	49985.8	28847.9		26804.6	23564.2	18566.4	24891.6	8996.06	High	High	High	High	High	High	High	High	High	High	High	5.24
n/a	High	Master Protein	Q9CQA3	Succinate dehydrogenase [ubiquinone] iron-sulfur subunit, mitochondrial OS=Mus musculus OX=10090 GN=Sdhb PE=1 SV=1	10	FALSE	4	9	4	282	31.8	8.68	8.22	4	2	0	1.194	0.696	0.82	1.303	1.923	0.824	0.635	0.563	0.886	0.396	251062	299850	174654	205830	327061		206869	159479	141284	222504	99482.6	High	High	High	High	High	High	High	High	High	High	High	5.21
n/a	Medium	Master Protein	P63276	40S ribosomal protein S17 OS=Mus musculus OX=10090 GN=Rps17 PE=1 SV=2	6	FALSE	2	3	2	135	15.5	9.85	2.94	2	1	0	1.177	1.252	2.191	1.548	3.909	1.227	1.016	0.897	1.056	0.366	26331.1	30989.5	32954.4	57687.9	40760.2		32317.9	26739.4	23631.9	27795.3	9635.35	High	High	High	High	High	High	High	High	High	High	High	5.19
n/a	High	Master Protein	P67778	Prohibitin OS=Mus musculus OX=10090 GN=Phb PE=1 SV=1	7	FALSE	2	16	2	272	29.8	5.76	13.25	2	2	0	1.164	0.777	0.871	0.819	0.01	0.775	0.555	0.278	0.908	0.182	179904	209394	139855	156779	147400		139495	99927.6	50022.2	163367	32767.6	High	High	High	High	High	Not Found	High	High	High	High	High	5.18
n/a	High	Master Protein	P01837	Immunoglobulin kappa constant OS=Mus musculus OX=10090 GN=Igkc PE=1 SV=2	13	FALSE	2	16	2	107	11.9	5.9	9.01	2	1	0	1.49	3.416	2.634	1.924	3.87	1.904	0.572	2.385	1.572	1.137	903384	1.34634e+06	3.08583e+06	2.37935e+06	1.73805e+06		1.71973e+06	517158	2.15486e+06	1.42007e+06	1.02753e+06	High	High	High	High	High	High	High	High	High	High	High	5.17
n/a	High	Master Protein	P27773	Protein disulfide-isomerase A3 OS=Mus musculus OX=10090 GN=Pdia3 PE=1 SV=2	6	FALSE	3	11	3	505	56.6	6.21	11.73	3	2	0	0.641	0.74	1.233	1.096	0.01	0.987	0.805	0.828	0.555	0.693	123181	78954.6	91156.3	151822	135055		121549	99169	102038	68403.6	85405.3	High	High	High	High	High	High	High	High	High	High	High	5.12
n/a	High	Master Protein	Q61702	Inter-alpha-trypsin inhibitor heavy chain H1 OS=Mus musculus OX=10090 GN=Itih1 PE=1 SV=2	2	FALSE	2	12	2	907	101	6.96	12.52	2	1	0	1.029	1.471	1.254	1.697	0.01	1.208	0.833	0.994	1.579	0.69	11243.4	11567.1	16539.8	14101.1	19084.6		13584.6	9370.78	11178.2	17754.6	7752.89	High	High	High	High	High	High	High	High	High	High	High	5.11
n/a	High	Master Protein	P56654	Cytochrome P450 2C37 OS=Mus musculus OX=10090 GN=Cyp2c37 PE=1 SV=2	9	FALSE	6	14	6	490	55.6	7.11	14.45	5	2	0	1.38	0.729	1.795	1.14	0.719	1.366	1.461	1.299	1.483	0.588	119764	165236	87279	214955	136511		163639	174998	155619	177570	70471.3	High	High	High	High	High	High	High	High	High	High	High	5.11
n/a	High	Master Protein	Q3ULD5	Methylcrotonoyl-CoA carboxylase beta chain, mitochondrial OS=Mus musculus OX=10090 GN=Mccc2 PE=1 SV=1	5	FALSE	2	4	2	563	61.3	8	7.32	1	2	0	1.161	0.571	0.902	0.848	0.01	0.878	1.161	1.193	0.968	0.499	30155.9	35006.3	17222.3	27206.5	25581.4		26477.1	34999.6	35988.2	29201.8	15055.1	High	High	High	High	High	Not Found	High	High	High	High	High	5.1
n/a	High	Master Protein	P62196	26S proteasome regulatory subunit 8 OS=Mus musculus OX=10090 GN=Psmc5 PE=1 SV=1	5	FALSE	2	12	2	406	45.6	7.55	18.77	1	2	0	0.863	1.081	1.229	0.895	0.01	0.754	1.286	0.799	1.243	0.582	102292	88262.1	110545	125726	91566.2		77165	131505	81739.8	127102	59498.3	High	High	High	High	High	Not Found	High	High	High	High	High	5.08
n/a	High	Master Protein	P62983	Ubiquitin-40S ribosomal protein S27a OS=Mus musculus OX=10090 GN=Rps27a PE=1 SV=2	17	FALSE	4	12	4	156	17.9	9.64	6.87	3	2	0	1.279	1.783	1.406	1.98	2.44	1.25	1.001	2.484	3.428	1.935	123503	157936	220227	173601	244575		154348	123631	306836	423353	238960	High	High	High	High	High	High	High	High	High	High	High	5.08
n/a	High	Master Protein	P17665	Cytochrome c oxidase subunit 7C, mitochondrial OS=Mus musculus OX=10090 GN=Cox7c PE=1 SV=1	14	FALSE	1	8	1	63	7.3	11	9.99	1	1	0	1.123	0.439	0.73	0.851	0.01	0.469	0.338	0.274	0.587	0.189	39273.5	44115	17221.6	28653.3	33440.3		18416.5	13258.2	10762.4	23034.8	7414.85	High	High	High	High	High	Not Found	High	High	High	High	High	5.08
n/a	High	Master Protein	P21460	Cystatin-C OS=Mus musculus OX=10090 GN=Cst3 PE=1 SV=2	19	FALSE	2	9	2	140	15.5	9	11.79	2	2	0	0.882	2.011	1.486	0.995	2.397	1.151	0.817	0.819	0.969	0.671	30811.3	27172.7	61970.3	45774.7	30647.2		35453.3	25179.7	25242.7	29856.1	20672.7	High	High	High	High	High	High	High	High	High	High	High	5.03
n/a	High	Master Protein	Q9D8B3	Charged multivesicular body protein 4b OS=Mus musculus OX=10090 GN=Chmp4b PE=1 SV=2	5	FALSE	1	4	1	224	24.9	4.82	5.69	1	1	0																						High	High	High	High	High	Not Found	High	High	High	High	High	5.01
n/a	High	Master Protein	Q9CZD3	Glycine--tRNA ligase OS=Mus musculus OX=10090 GN=Gars PE=1 SV=1	5	FALSE	5	11	5	729	81.8	6.65	6.85	5	2	0	0.859	0.917	1.192	0.924	0.632	0.989	0.979	0.622	0.886	0.368	241693	207571	221639	288199	223415		238980	236603	150230	214020	88927.9	High	High	High	High	High	High	High	High	High	High	High	5
n/a	High	Master Protein	Q8BFR4	N-acetylglucosamine-6-sulfatase OS=Mus musculus OX=10090 GN=Gns PE=1 SV=1	4	FALSE	2	8	2	544	61.1	8.24	14.14	1	2	0	0.486	0.934	1.02	0.22	0.01	1.709	1.969	1.391	2.256	0.272	3744.26	1821.21	3495.26	3819.31	823.971		6399.2	7373.23	5209.21	8448.42	1019.94	High	High	High	High	High	Not Found	High	High	High	High	High	4.96
n/a	High	Master Protein	P11087	Collagen alpha-1(I) chain OS=Mus musculus OX=10090 GN=Col1a1 PE=1 SV=4	1	FALSE	2	10	2	1453	137.9	5.85	3.77	2	1	0	0.53	0.858	1.234	0.664	0.01	0.527	1.194	0.868	0.562	1.334	254199	134846	218009	313768	168730		133922	303603	220589	142767	339124	High	High	High	High	High	Not Found	High	High	High	High	High	4.94
n/a	High	Master Protein	A2A432	Cullin-4B OS=Mus musculus OX=10090 GN=Cul4b PE=1 SV=1	1	FALSE	1	7	1	970	110.6	8.37	11.23	1	1	0	0.833	0.929	0.993	1.014	2.499	1.199	0.771	0.449	0.83	0.246	19395.3	16146.9	18014.1	19262.9	19669.7		23250.8	14945.4	8702.15	16101.7	4778.3	High	High	High	High	High	High	High	High	High	High	High	4.91
n/a	High	Master Protein	P63158	High mobility group protein B1 OS=Mus musculus OX=10090 GN=Hmgb1 PE=1 SV=2	13	FALSE	4	8	4	215	24.9	5.74	7.19	3	3	0	0.449	0.877	1.465	0.592	2.156	0.596	0.445	0.271	0.517	0.265	583433	261813	511416	854501	345104		347691	259577	158067	301701	154646	High	High	High	High	High	High	High	High	High	High	High	4.89
n/a	High	Master Protein	Q61704	Inter-alpha-trypsin inhibitor heavy chain H3 OS=Mus musculus OX=10090 GN=Itih3 PE=1 SV=3	5	FALSE	6	19	6	889	99.3	6.05	19.3	6	3	0	0.837	1.967	1.476	1.147	1.757	1.121	1.106	1.056	1.128	0.989	478502	400643	940991	706220	549080		536262	529259	505535	539793	473320	High	High	High	High	High	High	High	High	High	High	High	4.88
n/a	High	Master Protein	P61255	60S ribosomal protein L26 OS=Mus musculus OX=10090 GN=Rpl26 PE=1 SV=1	10	FALSE	2	5	2	145	17.2	10.55	5.43	2	1	0	1.683	1.673	2.017	2.034	0.01	1.456	1.388	1.653	2.63	1.02	177405	298513	296859	357781	360898		258243	246243	293295	466529	180977	High	High	High	High	High	Not Found	High	High	High	High	High	4.88
n/a	High	Master Protein	Q9JJY3	Sphingomyelin phosphodiesterase 3 OS=Mus musculus OX=10090 GN=Smpd3 PE=1 SV=1	6	FALSE	2	5	2	655	71.2	5.88	10.47	2	2	0	1.238	1.077	2.247	1.039	0.01	1.033	0.334	0.436	0.174	0.296	5620.8	6957.54	6056.02	12629.5	5842.27		5803.79	1877.08	2448.06	976.408	1663.17	High	High	High	High	High	Not Found	High	High	High	High	High	4.87
n/a	High	Master Protein	P61021	Ras-related protein Rab-5B OS=Mus musculus OX=10090 GN=Rab5b PE=1 SV=1	6	FALSE	1	8	1	215	23.7	8.13	11.53	1	1	0	0.578	0.972	1.19	0.768	4.8	0.988	0.848	0.673	0.856	0.351	43493.9	25129	42263.7	51766.5	33389.8		42965	36885.4	29268.4	37222.7	15255.2	High	High	High	High	High	High	High	High	High	High	High	4.86
n/a	High	Master Protein	Q8R242	Di-N-acetylchitobiase OS=Mus musculus OX=10090 GN=Ctbs PE=1 SV=2	4	FALSE	2	9	2	366	41.3	5.6	9.76	2	1	0	0.763	0.469	0.586	0.434	1.168	0.779	1.51	0.4	0.732	0.612	178991	136647	83933.9	104853	77716		139490	270253	71527.5	130958	109570	High	High	High	High	High	High	High	High	High	High	High	4.86
n/a	High	Master Protein	P60335	Poly(rC)-binding protein 1 OS=Mus musculus OX=10090 GN=Pcbp1 PE=1 SV=1	10	FALSE	4	9	4	356	37.5	7.09	9.21	3	2	0	0.607	1.005	0.957	0.684	0.539	0.559	0.687	0.438	0.855	0.223	92988.2	56481.6	93467.7	88958.6	63594.4		51988.9	63891.1	40696.6	79501.7	20741.6	High	High	High	High	High	High	High	High	High	High	High	4.86
n/a	High	Master Protein	Q9CQC2	Colipase OS=Mus musculus OX=10090 GN=Clps PE=1 SV=1	16	FALSE	2	10	2	113	12.4	7.8	16.03	2	2	0	0.336	1.377	0.539	0.75	0.01	0.569	0.443	4.069	0.641	3.148	36347.6	12214.3	50037.6	19593	27244.1		20697.7	16084.9	147886	23308	114438	High	High	High	High	High	Not Found	High	High	High	High	High	4.86
n/a	High	Master Protein	P16332	Methylmalonyl-CoA mutase, mitochondrial OS=Mus musculus OX=10090 GN=Mut PE=1 SV=2	1	FALSE	1	8	1	748	82.8	6.89	8.83	1	1	0	0.929	0.601	0.763	0.623	0.01	0.912	0.979	0.277	0.813	0.181	103632	96317.7	62289.6	79078.8	64586.9		94551	101420	28750	84270.5	18798.5	High	High	High	High	High	Not Found	High	High	High	High	High	4.83
n/a	High	Master Protein	Q9QWK4	CD5 antigen-like OS=Mus musculus OX=10090 GN=Cd5l PE=1 SV=3	3	FALSE	1	6	1	352	38.8	5.16	9.52	1	1	0	0.742	1.427	2.127	1.057	0.01	1.035	0.807	0.797	0.915	0.887	14709.1	10907.4	20992.2	31284.4	15545.7		15227	11877	11717.5	13464.8	13048.5	High	High	High	High	High	Not Found	High	High	High	High	High	4.82
n/a	High	Master Protein	Q9R069	Basal cell adhesion molecule OS=Mus musculus OX=10090 GN=Bcam PE=1 SV=1	2	FALSE	1	4	1	622	67.6	6.25	6.82	1	1	0	0.699	0.953	1.613	0.402	0.01	0.435	0.701	2.573	0.558	3.138	24631.5	17226.6	23484.2	39733.6	9910.6		10710.3	17256.6	63379.7	13743.5	77299.8	High	High	High	High	High	Not Found	High	High	High	High	High	4.79
n/a	High	Master Protein	P28301	Protein-lysine 6-oxidase OS=Mus musculus OX=10090 GN=Lox PE=1 SV=1	4	FALSE	2	12	2	411	46.7	8.43	23.96	2	2	0	1.043	3.843	1.866	1.11	4.172	1.404	0.724	1.254	1.222	0.985	43856	45731.7	168520	81819.3	48694.7		61553	31771.5	54986	53576	43179.8	High	High	High	High	High	High	High	High	High	High	High	4.76
n/a	High	Master Protein	Q8CG14	Complement C1s-A subcomponent OS=Mus musculus OX=10090 GN=C1sa PE=2 SV=2	2	FALSE	3	25	3	688	76.8	5.08	23.43	3	1	0	1.022	1.805	1.432	1.074	0.733	0.975	0.659	1.701	1.034	0.999	63198.4	64569.9	114089	90502.3	67906.6		61591.3	41647.5	107497	65341.6	63136.1	High	High	High	High	High	High	High	High	High	High	High	4.75
n/a	High	Master Protein	P62889	60S ribosomal protein L30 OS=Mus musculus OX=10090 GN=Rpl30 PE=1 SV=2	8	FALSE	1	8	1	115	12.8	9.63	11.44	1	1	0	0.789	0.621	1.839	0.789	1.58	0.809	0.818	0.381	0.465	0.152	58219.8	45942.3	36175	107066	45907.9		47072.4	47650.4	22180.2	27053.5	8852.77	High	High	High	High	High	High	High	High	High	High	High	4.7
n/a	High	Master Protein	Q9DBJ1	Phosphoglycerate mutase 1 OS=Mus musculus OX=10090 GN=Pgam1 PE=1 SV=3	12	FALSE	4	11	4	254	28.8	7.18	9.73	4	2	0	0.907	1.088	1.143	1.125	0.721	1.3	1.277	1.026	1.229	0.712	227207	206179	247210	259588	255610		295343	290129	233066	279210	161772	High	High	High	High	High	High	High	High	High	High	High	4.67
n/a	High	Master Protein	Q9JHI5	Isovaleryl-CoA dehydrogenase, mitochondrial OS=Mus musculus OX=10090 GN=Ivd PE=1 SV=1	4	FALSE	3	15	3	424	46.3	8.29	12.23	3	3	0	0.943	0.701	0.597	0.587	0.372	1.01	0.894	0.221	0.792	0.147	223063	210423	156363	133204	130931		225368	199471	49335.5	176596	32859.2	High	High	High	High	High	High	High	High	High	High	High	4.64
n/a	High	Master Protein	Q91X83	S-adenosylmethionine synthase isoform type-1 OS=Mus musculus OX=10090 GN=Mat1a PE=1 SV=1	6	FALSE	4	14	4	396	43.5	5.82	11.16	4	3	0	1.117	0.981	0.802	0.864	0.35	1.444	1.763	0.798	1.776	0.448	799767	893197	784512	641416	690627		1.155e+06	1.41006e+06	637940	1.42049e+06	358174	High	High	High	High	High	High	High	High	High	High	High	4.63
		Master Protein	Q9CQS8	Protein transport protein Sec61 subunit beta OS=Mus musculus OX=10090 GN=Sec61b PE=1 SV=3	16	FALSE	1	2	1	96	10	11.56		1		0	0.815	0.78	0.73	1.066	0.01	1.064	1.266	0.7	0.768	0.299	11794.3	9610.2	9203.81	8605.37	12574.2		12552	14926.2	8254.15	9059.14	3526.62	High	High	High	High	High	Not Found	High	High	High	High	High	4.63
n/a	High	Master Protein	P16015	Carbonic anhydrase 3 OS=Mus musculus OX=10090 GN=Ca3 PE=1 SV=3	10	FALSE	3	9	3	260	29.3	7.37	13.75	2	3	0	0.979	0.718	0.778	0.81	0.01	1.33	1.337	0.455	1.145	0.311	46719.8	45758.9	33527.2	36369.1	37859.2		62114.5	62444.2	21245.5	53470.9	14534.2	High	High	High	High	High	Not Found	High	High	High	High	High	4.59
n/a	High	Master Protein	O88947	Coagulation factor X OS=Mus musculus OX=10090 GN=F10 PE=1 SV=1	5	FALSE	3	10	3	481	54	5.66	9.16	3	2	0	1.332	2.515	1.683	2.102	2.702	1.53	1.203	1.45	1.563	1.509	126941	169041	319252	213673	266826		194163	152691	184037	198470	191567	High	High	High	High	High	High	High	High	High	High	High	4.56
n/a	High	Master Protein	Q571F8	Glutaminase liver isoform, mitochondrial OS=Mus musculus OX=10090 GN=Gls2 PE=1 SV=2	2	FALSE	1	4	1	602	66.3	7.66	3.76	1	1	0	1.051	0.508	0.659	0.684	0.01	0.806	0.793	0.835	0.917	0.23	50981.1	53571	25876.5	33607.4	34895		41098.6	40424.6	42574.2	46766.9	11711.9	High	High	High	High	High	Not Found	High	High	High	High	High	4.54
n/a	High	Master Protein	Q7TMM9	Tubulin beta-2A chain OS=Mus musculus OX=10090 GN=Tubb2a PE=1 SV=1	3	FALSE	2	8	2	445	49.9	4.89	11.29	2	1	0	0.997	1.128	1.731	1.202	2.319	1.443	0.846	0.698	0.853	0.369	101261	100937	114188	175248	121671		146149	85664.6	70640.6	86412.5	37389.3	High	High	High	High	High	High	High	High	High	High	High	4.53
n/a	High	Master Protein	Q8CGK3	Lon protease homolog, mitochondrial OS=Mus musculus OX=10090 GN=Lonp1 PE=1 SV=2	2	FALSE	3	15	3	949	105.8	6.57	14.28	3	2	0	0.851	0.542	0.677	0.663	0.976	0.887	1.174	0.259	1.045	0.439	279331	237823	151521	189048	185224		247679	327928	72320.4	291810	122633	High	High	High	High	High	High	High	High	High	High	High	4.53
n/a	High	Master Protein	P35278	Ras-related protein Rab-5C OS=Mus musculus OX=10090 GN=Rab5c PE=1 SV=2	6	FALSE	1	10	1	216	23.4	8.41	12.18	1	1	0	0.593	1.003	1.497	0.908	0.01	1.268	1.002	2.233	0.873	1.533	18884	11196.7	18946.2	28260.2	17149.6		23952.7	18923	42172.8	16484.7	28951.3	High	High	High	High	High	Not Found	High	High	High	High	High	4.5
n/a	High	Master Protein	P97298	Pigment epithelium-derived factor OS=Mus musculus OX=10090 GN=Serpinf1 PE=1 SV=2	7	FALSE	4	9	4	417	46.2	6.98	7.35	4	1	0	1.115	1.902	1.521	0.984	0.01	1.32	1.085	1.123	1.172	0.986	52409.1	58444.4	99669.3	79710.1	51591.5		69182.3	56860.1	58877.7	61438.1	51680.5	High	High	High	High	High	Not Found	High	High	High	High	High	4.49
n/a	High	Master Protein	Q99LX0	Protein/nucleic acid deglycase DJ-1 OS=Mus musculus OX=10090 GN=Park7 PE=1 SV=1	8	FALSE	2	5	2	189	20	6.77	7.82	2	2	0	0.576	0.6	0.93	0.556	0.01	0.907	0.946	0.261	0.659	0.272	20113.6	11594.2	12072.3	18696.7	11182.9		18248.6	19018	5242.56	13248	5467.48	High	High	High	High	High	Not Found	High	High	High	High	High	4.49
n/a	High	Master Protein	Q9R257	Heme-binding protein 1 OS=Mus musculus OX=10090 GN=Hebp1 PE=1 SV=2	4	FALSE	1	4	1	190	21.1	5.26	4.81	1	1	0	1.098	1.759	0.01	1.8	0.01	2.007	1.287	4.866	3.407	1.358	6410.55	7040.74	11277.4		11538.4		12865.7	8250.92	31192.1	21838.2	8703.14	High	High	High	Not Found	High	Not Found	High	High	High	High	High	4.48
n/a	High	Master Protein	Q8R3F5	Malonyl-CoA-acyl carrier protein transacylase, mitochondrial OS=Mus musculus OX=10090 GN=Mcat PE=1 SV=3	4	FALSE	1	4	1	381	41.9	8.1	7.06	1	1	0	1.422	1.545	1.243	1.56	0.01	1.464	0.67	0.361	0.851	0.659	4794.75	6816.75	7406.18	5961.04	7480.73		7018.79	3213.61	1733.05	4080.2	3157.8	High	High	High	High	High	Not Found	High	High	High	High	High	4.48
n/a	High	Master Protein	Q8R081	Heterogeneous nuclear ribonucleoprotein L OS=Mus musculus OX=10090 GN=Hnrnpl PE=1 SV=2	4	FALSE	2	9	2	586	63.9	8.1	13.76	2	2	0	1.002	1.136	1.689	0.983	0.01	0.726	0.758	0.743	0.632	0.365	37550.6	37625.7	42643.9	63432.2	36928.1		27258.2	28451.3	27894	23725.4	13692.9	High	High	High	High	High	High	High	High	High	High	High	4.46
n/a	High	Master Protein	Q64331	Unconventional myosin-VI OS=Mus musculus OX=10090 GN=Myo6 PE=1 SV=1	2	FALSE	3	5	3	1265	146.3	8.85	4.57	3	1	0	0.909	1.307	1.201	1.235	1.591	0.804	0.798	0.673	0.998	0.412	81802.2	74368	106902	98235.5	101012		65746.8	65287.3	55016.2	81641.4	33725.2	High	High	High	High	High	High	High	High	High	High	High	4.46
n/a	High	Master Protein	P14148	60S ribosomal protein L7 OS=Mus musculus OX=10090 GN=Rpl7 PE=1 SV=2	10	FALSE	3	9	3	270	31.4	10.89	10.5	2	3	0	0.849	1.098	1.584	1.047	1.442	0.993	0.711	0.47	0.784	0.292	105393	89526.9	115757	166927	110329		104663	74890.8	49540.2	82594.1	30777.7	High	High	High	High	High	High	High	High	High	High	High	4.45
n/a	High	Master Protein	Q9CR51	V-type proton ATPase subunit G 1 OS=Mus musculus OX=10090 GN=Atp6v1g1 PE=1 SV=3	9	FALSE	1	4	1	118	13.7	7.97	6.25	1	1	0	0.912	1.136	1.233	1.348	0.01	0.948	1.222	1.379	1.1	0.963	5668.92	5172.66	6440.08	6990.13	7639.99		5372.28	6924.83	7815.41	6233.26	5457.89	High	High	High	High	High	Not Found	High	High	High	High	High	4.45
n/a	High	Master Protein	P42703	Leukemia inhibitory factor receptor OS=Mus musculus OX=10090 GN=Lifr PE=1 SV=1	2	FALSE	2	19	2	1092	122.5	6.04	18.21	2	1	0	1.063	1.05	1.95	0.797	1.187	1.146	1.395	0.905	0.928	1.617	49645.6	52777.1	52125.6	96798.3	39566.8		56903.5	69269.4	44915.9	46069.6	80288.2	High	High	High	High	High	High	High	High	High	High	High	4.45
n/a	High	Master Protein	Q8BSY0	Aspartyl/asparaginyl beta-hydroxylase OS=Mus musculus OX=10090 GN=Asph PE=1 SV=1	5	FALSE	1	2	1	741	83	5.08	7.93	1	1	0									100											1071.36		Not Found	Not Found	Not Found	Not Found	Not Found	Not Found	Not Found	Not Found	Not Found	High	Not Found	4.45
n/a	High	Master Protein	Q9CXJ1	Probable glutamate--tRNA ligase, mitochondrial OS=Mus musculus OX=10090 GN=Ears2 PE=1 SV=1	2	FALSE	1	3	1	523	58.3	8.75	5.35	1	1	0	2.373	1.651	1.151	1.665	10.905	1.92	1.14	0.892	1.532	0.393	7829.5	18581.8	12925.6	9015.3	13038.4		15032.4	8927.88	6984.21	11994.5	3073.7	High	High	High	High	High	High	High	High	High	High	High	4.44
n/a	High	Master Protein	Q8BH95	Enoyl-CoA hydratase, mitochondrial OS=Mus musculus OX=10090 GN=Echs1 PE=1 SV=1	11	FALSE	4	12	4	290	31.5	8.48	12.69	3	3	0	0.903	0.553	0.891	0.575	1.793	0.658	0.688	0.198	0.594	0.176	748342	675433	413844	667003	430475		492490	514908	147999	444814	131657	High	High	High	High	High	High	High	High	High	High	High	4.44
n/a	High	Master Protein	Q64442	Sorbitol dehydrogenase OS=Mus musculus OX=10090 GN=Sord PE=1 SV=3	5	FALSE	2	7	2	357	38.2	7.02	12.6	2	2	0	0.85	1.019	1.083	0.817	2.129	1.164	1.181	0.519	0.993	0.389	385088	327426	392441	416894	314654		448080	454762	199967	382295	149631	High	High	High	High	High	High	High	High	High	High	High	4.44
n/a	High	Master Protein	P70158	Acid sphingomyelinase-like phosphodiesterase 3a OS=Mus musculus OX=10090 GN=Smpdl3a PE=1 SV=2	4	FALSE	2	10	2	445	49.8	6.46	11.26	2	2	0	0.781	0.781	1.155	0.69	1.792	1.681	3.322	0.858	1.432	0.672	42264.6	33023.3	33009.4	48827.6	29168.8		71057.4	140397	36246.6	60543.8	28391.9	High	High	High	High	High	High	High	High	High	High	High	4.41
n/a	Medium	Master Protein	Q9CQ75	NADH dehydrogenase [ubiquinone] 1 alpha subcomplex subunit 2 OS=Mus musculus OX=10090 GN=Ndufa2 PE=1 SV=3	8	FALSE	1	2	1	99	10.9	9.99	1.88	1	1	0	1.448	0.629	0.958	1.222	2.231	0.759	0.501	0.866	1.339	0.769	46560.4	67423	29309.3	44603.7	56896		35359.5	23340.6	40343.5	62343.3	35804.5	High	High	High	High	High	High	High	High	High	High	High	4.4
n/a	High	Master Protein	P86048	60S ribosomal protein L10-like OS=Mus musculus OX=10090 GN=Rpl10l PE=2 SV=1	11	FALSE	3	7	3	214	24.5	10.11	6.35	3	1	0	0.984	0.88	1.412	1.061	3.12	1.24	1.357	0.571	0.992	0.383	193164	190105	169993	272686	204899		239582	262076	110352	191704	73894.3	High	High	High	High	High	High	High	High	High	High	High	4.36
n/a	High	Master Protein	Q8VCF0	Mitochondrial antiviral-signaling protein OS=Mus musculus OX=10090 GN=Mavs PE=1 SV=1	3	FALSE	2	9	2	503	53.4	6.37	11.8	2	2	0	1.165	0.703	0.814	0.781	0.01	1.255	1.052	0.436	1.057	0.257	164663	191823	115798	134080	128536		206613	173285	71862.2	174009	42321.8	High	High	High	High	High	Not Found	High	High	High	High	High	4.36
n/a	High	Master Protein	Q99N96	39S ribosomal protein L1, mitochondrial OS=Mus musculus OX=10090 GN=Mrpl1 PE=1 SV=2	4	FALSE	1	4	1	336	37.6	8.72	5.58	1	1	0																						High	High	High	High	High	Not Found	High	High	High	High	High	4.35
n/a	Medium	Master Protein	P34927	Asialoglycoprotein receptor 1 OS=Mus musculus OX=10090 GN=Asgr1 PE=1 SV=4	5	FALSE	2	3	2	284	32.6	6.44	1.69	2	1	0	0.919	1.165	2.052	0.925	3.868	1.211	1.496	1.043	1.347	0.932	54314.6	49921.5	63268.6	111445	50241		65748.4	81278.2	56641.2	73180.4	50632.7	High	High	High	High	High	High	High	High	High	High	High	4.35
		Master Protein	Q99KF1	Transmembrane emp24 domain-containing protein 9 OS=Mus musculus OX=10090 GN=Tmed9 PE=1 SV=2	6	FALSE	2	3	2	235	27.1	8.41		2		0	0.82	1.098	1.271	1.025	1.445	0.789	0.638	0.612	1.02	0.355	59575.4	48877.9	65424.8	75722.8	61049		46980.1	38020.8	36482.3	60796.6	21135.3	High	High	High	High	High	High	High	High	High	High	High	4.35
n/a	High	Master Protein	Q9WVJ3	Carboxypeptidase Q OS=Mus musculus OX=10090 GN=Cpq PE=1 SV=1	7	FALSE	4	16	4	470	51.8	6.21	10.96	4	4	0	3.211	0.91	1.526	1.134	3.409	2.154	3.5	1.637	2.851	1.379	27231.2	87440.9	24785.2	41558	30885.7		58655.7	95316.6	44566.1	77625.6	37542.9	High	High	High	High	High	High	High	High	High	High	High	4.32
n/a	High	Master Protein	Q04857	Collagen alpha-1(VI) chain OS=Mus musculus OX=10090 GN=Col6a1 PE=1 SV=1	1	FALSE	2	6	2	1025	108.4	5.36	7.12	2	2	0	1.37	2.522	2.17	0.985	3.194	0.989	1.121	0.966	1.118	0.774	24176.7	33113.7	60965.5	52469.8	23813.5		23913.1	27110.3	23351.8	27036.6	18709.2	High	High	High	High	High	High	High	High	High	High	High	4.32
n/a	High	Master Protein	Q922Q8	Leucine-rich repeat-containing protein 59 OS=Mus musculus OX=10090 GN=Lrrc59 PE=1 SV=1	3	FALSE	1	5	1	307	34.9	9.52	8.13	1	1	0	1.048	1.384	1.58	1.223	2.605	1.052	0.782	1.248	1.559	0.664	31164	32654.9	43130.6	49252.2	38125.6		32775.5	24366	38880.1	48574.6	20703.3	High	High	High	High	High	High	High	High	High	High	High	4.32
n/a	High	Master Protein	Q9D5J6	Sedoheptulokinase OS=Mus musculus OX=10090 GN=Shpk PE=1 SV=1	4	FALSE	2	5	2	476	51.3	6.24	6.02	2	1	0	1.111	0.838	1.356	0.834	1.815	1.363	1.498	0.646	1.164	0.442	33023.1	36694.6	27669.2	44769.7	27557.6		45020.9	49454.8	21339.4	38436.4	14584.7	High	High	High	High	High	High	High	High	High	High	High	4.31
n/a	High	Master Protein	Q80XL6	Acyl-CoA dehydrogenase family member 11 OS=Mus musculus OX=10090 GN=Acad11 PE=1 SV=2	2	FALSE	2	4	2	779	87.3	8.43	5.48	2	1	0	1.113	0.705	0.327	0.913	0.01	3.344	4.153	0.906	1.821	0.284	16983.2	18903	11974.3	5557.74	15504		56795	70527.4	15381.5	30932	4818.25	High	High	High	High	High	Not Found	High	High	High	High	High	4.3
n/a	High	Master Protein	P97855	Ras GTPase-activating protein-binding protein 1 OS=Mus musculus OX=10090 GN=G3bp1 PE=1 SV=1	2	FALSE	1	6	1	465	51.8	5.59	11.17	1	1	0	0.879	1.204	1.563	1.348	0.01	1.407	0.71	0.527	0.766	0.447	15693.4	13790.4	18902.4	24522.4	21154.6		22079.1	11136.2	8273.44	12013.5	7010.36	High	High	High	High	High	Not Found	High	High	High	High	High	4.3
n/a	High	Master Protein	P15392	Cytochrome P450 2A4 OS=Mus musculus OX=10090 GN=Cyp2a4 PE=2 SV=3	3	FALSE	2	9	1	494	56.7	9.11	16.02	1	2	1	1.361	0.768	0.909	1.31	0.01	1.759	1.985	0.825	2.142	0.477	80529.4	109632	61877.8	73215.8	105474		141680	159876	66425.3	172526	38405.3	High	High	High	High	High	Not Found	High	High	High	High	High	4.29
n/a	High	Master Protein	Q8BJU0	Small glutamine-rich tetratricopeptide repeat-containing protein alpha OS=Mus musculus OX=10090 GN=Sgta PE=1 SV=2	5	FALSE	1	3	1	315	34.3	5.06	7.13	1	1	0																						High	High	High	High	High	Not Found	High	High	High	High	High	4.28
		Master Protein	P52430	Serum paraoxonase/arylesterase 1 OS=Mus musculus OX=10090 GN=Pon1 PE=1 SV=2	4	FALSE	2	5	2	355	39.5	5.22		2		0	1.031	2.319	1.84	1.829	0.01	1.225	1.083	2.298	1.725	1.644	121043	124746	280670	222730	221374		148250	131053	278156	208771	198991	High	High	High	High	High	Not Found	High	High	High	High	High	4.24
n/a	High	Master Protein	Q9CRB9	MICOS complex subunit Mic19 OS=Mus musculus OX=10090 GN=Chchd3 PE=1 SV=1	11	FALSE	3	5	3	227	26.3	8.37	5.43	3	2	0	0.94	0.54	0.828	0.649	0.01	0.849	0.648	0.676	0.661	0.392	77932.2	73291.4	42091.9	64499.3	50560.8		66184.9	50477.4	52693.6	51475.4	30542.5	High	High	High	High	High	Not Found	High	High	High	High	High	4.24
n/a	High	Master Protein	Q8CHH9	Septin-8 OS=Mus musculus OX=10090 GN=Sept8 PE=1 SV=4	4	FALSE	2	10	2	429	49.8	6	6.26	2	1	0	0.401	0.53	0.645	0.309	0.01	0.27	0.217	0.215	0.332	0.107	129772	52030.3	68841.5	83723.9	40148.8		35076.3	28210.6	27909	43101.3	13942.9	High	High	High	High	High	Not Found	High	High	High	High	High	4.21
n/a	High	Master Protein	P50544	Very long-chain specific acyl-CoA dehydrogenase, mitochondrial OS=Mus musculus OX=10090 GN=Acadvl PE=1 SV=3	8	FALSE	6	10	6	656	70.8	8.75	11.51	4	5	0	1.471	0.636	0.739	1.037	0.01	1.21	1.327	0.77	1.548	0.368	39222.4	57710.3	24954.3	28993.4	40686.6		47446.6	52040	30212.5	60713	14432.9	High	High	High	High	High	Not Found	High	High	High	High	High	4.2
n/a	High	Master Protein	Q61335	B-cell receptor-associated protein 31 OS=Mus musculus OX=10090 GN=Bcap31 PE=1 SV=4	4	FALSE	1	7	1	245	27.9	8.7	9.73	1	1	0	0.582	0.423	1.314	0.771	2.322	0.712	0.809	0.312	0.329	0.239	27136.8	15788.4	11490	35652.4	20934.7		19308	21959.9	8480.04	8926.93	6488.24	High	High	High	High	High	High	High	High	High	High	High	4.18
n/a	High	Master Protein	P33587	Vitamin K-dependent protein C OS=Mus musculus OX=10090 GN=Proc PE=1 SV=2	3	FALSE	1	5	1	460	51.8	6.35	7.89	1	1	0	2.653	0.01	4.991	2.854	0.01	4.032	2.954	1.624	1.676	0.724	2538.15	6733.98		12668.8	7243.49		10233.2	7497.14	4121.25	4252.69	1836.78	High	High	Not Found	High	High	Not Found	High	High	High	High	High	4.18
n/a	High	Master Protein	Q91WP6	Serine protease inhibitor A3N OS=Mus musculus OX=10090 GN=Serpina3n PE=1 SV=1	7	FALSE	3	23	2	418	46.7	5.82	51.61	2	3	0	1.531	1.642	1.68	1.615	0.514	1.473	1.01	1.292	1.505	1.147	114985	176022	188816	193144	185707		169380	116100	148608	173031	131866	High	High	High	High	High	High	High	High	High	High	High	4.18
n/a	High	Master Protein	Q62425	Cytochrome c oxidase subunit NDUFA4 OS=Mus musculus OX=10090 GN=Ndufa4 PE=1 SV=2	20	FALSE	2	7	2	82	9.3	9.52	6.87	2	2	0	1.226	0.525	0.468	0.848	0.01	0.695	0.506	0.293	0.665	0.136	39985.9	49017.3	20991.1	18704.5	33906.7		27780.6	20242.8	11727.3	26580.2	5418.31	High	High	High	High	High	Not Found	High	High	High	High	High	4.17
n/a	High	Master Protein	Q9Z2I8	Succinate--CoA ligase [GDP-forming] subunit beta, mitochondrial OS=Mus musculus OX=10090 GN=Suclg2 PE=1 SV=3	10	FALSE	5	9	5	433	46.8	7.02	12.26	4	4	0	1.491	0.349	0.888	0.944	0.01	1.1	0.942	0.5	1.05	0.293	59674.9	88950.7	20825.4	53002.4	56317.1		65669.1	56241.2	29832.1	62656	17507.7	High	High	High	High	High	Not Found	High	High	High	High	High	4.16
n/a	High	Master Protein	P01898	H-2 class I histocompatibility antigen, Q10 alpha chain OS=Mus musculus OX=10090 GN=H2-Q10 PE=1 SV=3	3	FALSE	1	8	1	325	37.2	5.25	8.23	1	1	0	0.965	1.409	1.087	1.744	0.01	1.328	0.876	3.022	1.499	2.161	29201.4	28187.6	41149.7	31738.7	50925		38785.3	25567.6	88261.3	43777.9	63105.1	High	High	High	High	High	Not Found	High	High	High	High	High	4.15
n/a	High	Master Protein	Q9Z1P6	NADH dehydrogenase [ubiquinone] 1 alpha subcomplex subunit 7 OS=Mus musculus OX=10090 GN=Ndufa7 PE=1 SV=3	11	FALSE	1	4	1	113	12.6	10.17	6.02	1	1	0																						High	High	High	High	High	High	High	High	High	High	High	4.15
n/a	High	Master Protein	Q99LC3	NADH dehydrogenase [ubiquinone] 1 alpha subcomplex subunit 10, mitochondrial OS=Mus musculus OX=10090 GN=Ndufa10 PE=1 SV=1	2	FALSE	1	6	1	355	40.6	7.78	4.9	1	1	0	1.98	1.313	1.261	1.517	0.01	1.336	1.018	0.974	1.897	0.468	10725	21234	14080.9	13526.9	16273		14329.7	10919.7	10449.2	20349.6	5016.17	High	High	High	High	High	Not Found	High	High	High	High	High	4.15
n/a	Medium	Master Protein	Q922B2	Aspartate--tRNA ligase, cytoplasmic OS=Mus musculus OX=10090 GN=Dars PE=1 SV=2	2	FALSE	1	3	1	501	57.1	6.49	2.48	1	1	0	1.239	1.82	1.867	1.289	0.01	1.093	1.101	1.536	1.513	0.769	9380.31	11619.9	17069.3	17512.3	12086.7		10249.3	10328.2	14411.7	14190.7	7214.14	High	High	High	High	High	Not Found	High	High	High	High	High	4.13
n/a	Medium	Master Protein	Q9DBE0	Cysteine sulfinic acid decarboxylase OS=Mus musculus OX=10090 GN=Csad PE=1 SV=1	3	FALSE	2	4	2	493	55.1	6.61	2.15	2	1	0	1.588	1.407	0.992	1.075	0.01	1.107	1.589	2.697	2.018	1.007	62316.9	98932.1	87651.3	61790.1	66962.2		68976.1	99029	168058	125772	62753.2	High	High	High	High	High	Not Found	High	High	High	High	High	4.13
n/a	High	Master Protein	O08756	3-hydroxyacyl-CoA dehydrogenase type-2 OS=Mus musculus OX=10090 GN=Hsd17b10 PE=1 SV=4	10	FALSE	3	6	3	261	27.4	8.41	5.78	3	1	0	1.238	0.959	0.613	0.799	0.01	1.147	1.136	0.58	0.933	0.407	23266.8	28798.6	22310.2	14265.1	18591		26696	26436.9	13490.2	21711.8	9479.07	High	High	High	High	High	Not Found	High	High	High	High	High	4.11
n/a	High	Master Protein	Q07076	Annexin A7 OS=Mus musculus OX=10090 GN=Anxa7 PE=1 SV=2	3	FALSE	1	3	1	463	49.9	6.18	5.79	1	1	0	0.488	0.01	0.01	0.781	0.01	0.563	0.498	0.357	0.308	0.164	6945.28	3385.89			5424.54		3913.2	3461.55	2477.2	2139.78	1137.24	High	High	Not Found	Not Found	High	Not Found	High	High	High	High	High	4.11
n/a	High	Master Protein	O35382	Exocyst complex component 4 OS=Mus musculus OX=10090 GN=Exoc4 PE=1 SV=2	1	FALSE	1	4	1	975	110.5	6.49	6.16	1	1	0	0.687	0.639	1.098	0.914	0.01	0.588	0.354	0.462	0.618	0.266	10049	6908.48	6419.68	11037.4	9182.07		5911.01	3561.64	4641.97	6210.49	2673.87	High	High	High	High	High	Not Found	High	High	High	High	High	4.1
n/a	High	Master Protein	Q9WV54	Acid ceramidase OS=Mus musculus OX=10090 GN=Asah1 PE=1 SV=1	3	FALSE	1	4	1	394	44.6	8.46	4.47	1	1	0	0.966	0.838	0.733	0.508	0.01	0.698	0.948	0.544	0.648	0.6	12942.3	12499.4	10848.1	9483.28	6575.91		9037.77	12263.1	7043.48	8390.16	7764.81	High	High	High	High	High	Not Found	High	High	High	High	High	4.1
n/a	High	Master Protein	Q99PL5	Ribosome-binding protein 1 OS=Mus musculus OX=10090 GN=Rrbp1 PE=1 SV=2	13	FALSE	8	19	8	1605	172.8	9.33	19.83	7	4	0	0.676	1.165	1.675	0.958	0.01	0.997	0.938	0.514	0.809	0.351	211681	143047	246514	354551	202817		210999	198554	108815	171158	74236.1	High	High	High	High	High	High	High	High	High	High	High	4.09
n/a	High	Master Protein	P56812	Programmed cell death protein 5 OS=Mus musculus OX=10090 GN=Pdcd5 PE=1 SV=3	10	FALSE	1	8	1	126	14.3	5.68	12.55	1	1	0	1.285	1.75	3.545	1.765	0.01	2.374	1.879	1.062	0.849	1.145	17955.3	23076.2	31430.2	63655.5	31691.1		42629.1	33741.2	19060.7	15235.4	20566.5	High	High	High	High	High	Not Found	High	High	High	High	High	4.09
n/a	High	Master Protein	Q91W43	Glycine dehydrogenase (decarboxylating), mitochondrial OS=Mus musculus OX=10090 GN=Gldc PE=1 SV=1	1	FALSE	1	9	1	1025	113.2	7.56	13.99	1	1	0	1.678	0.01	0.01	1.659	0.01	1.612	0.78	1.454	1.975	0.701	5905.44	9906.81			9797.35		9516.64	4605.44	8586.47	11665.2	4141.02	High	High	Not Found	Not Found	High	Not Found	High	High	High	High	High	4.08
n/a	High	Master Protein	Q9CPR4	60S ribosomal protein L17 OS=Mus musculus OX=10090 GN=Rpl17 PE=1 SV=3	5	FALSE	1	3	1	184	21.4	10.18	6.16	1	1	0	1.674	1.467	2.774	2.882	0.01	1.987	1.452	2.675	3.039	1.493	3929.89	6579.04	5765.63	10900.5	11327		7807.78	5706.96	10511.9	11942.8	5868.72	High	High	High	High	High	Not Found	High	High	High	High	High	4.08
n/a	High	Master Protein	Q8K2C6	NAD-dependent protein deacylase sirtuin-5, mitochondrial OS=Mus musculus OX=10090 GN=Sirt5 PE=1 SV=1	4	FALSE	1	4	1	310	34.1	8.53	5.13	1	1	0	0.817	0.822	1.155	0.5	0.01	0.85	0.671	0.503	0.556	0.01	8068.54	6592.15	6635.59	9316.26	4032.24		6860.76	5415.41	4061.36	4488.4		High	High	High	High	High	Not Found	High	High	High	High	Not Found	4.06
n/a	High	Master Protein	O70435	Proteasome subunit alpha type-3 OS=Mus musculus OX=10090 GN=Psma3 PE=1 SV=3	3	FALSE	1	6	1	255	28.4	5.44	3.88	1	1	0	1.182	1.76	1.657	1.665	0.01	1.932	0.874	1.591	1.497	0.758	60009.2	70937.8	105616	99441.6	99936.2		115953	52440.1	95454.9	89847.9	45468	High	High	High	High	High	Not Found	High	High	High	High	High	4.06
n/a	Medium	Master Protein	P11983	T-complex protein 1 subunit alpha OS=Mus musculus OX=10090 GN=Tcp1 PE=1 SV=3	4	FALSE	3	3	3	556	60.4	6.16	2.66	2	1	0	0.932	1.091	1.18	1.054	0.265	1.18	1.326	0.504	0.982	0.282	251678	234644	274545	297073	265290		296888	333744	126861	247231	71022	High	High	High	High	High	High	High	High	High	High	High	4.06
n/a	High	Master Protein	Q5SW19	Clustered mitochondria protein homolog OS=Mus musculus OX=10090 GN=Cluh PE=1 SV=2	1	FALSE	1	3	1	1315	148	6.02	4.84	1	1	0	1.354	1.271	1.883	1.341	0.01	2.117	1.576	1.27	2.202	0.605	6815.72	9225.45	8662.07	12836.4	9140.1		14427.1	10738.5	8658.26	15009.2	4122.03	High	High	High	High	High	Not Found	High	High	High	High	High	4.05
n/a	High	Master Protein	Q9WVA4	Transgelin-2 OS=Mus musculus OX=10090 GN=Tagln2 PE=1 SV=4	5	FALSE	1	10	1	199	22.4	8.24	10.15	1	1	0	0.933	1.38	1.803	0.881	0.01	0.941	0.729	2.316	1.619	1.461	5486.26	5120.9	7570.24	9893.53	4835.23		5164.18	4000.4	12705.1	8880.29	8012.74	High	High	High	High	High	Not Found	High	High	High	High	High	4.05
n/a	High	Master Protein	Q3UEG6	Alanine--glyoxylate aminotransferase 2, mitochondrial OS=Mus musculus OX=10090 GN=Agxt2 PE=1 SV=1	2	FALSE	1	6	1	513	57.1	7.93	9.86	1	1	0	1.226	0.527	0.61	0.692	0.01	1.031	0.955	0.257	0.895	0.191	108366	132804	57143.9	66136.8	74970.1		111753	103475	27863.3	96992.6	20674.6	High	High	High	High	High	Not Found	High	High	High	High	High	4.05
n/a	High	Master Protein	Q4LDG0	Bile acyl-CoA synthetase OS=Mus musculus OX=10090 GN=Slc27a5 PE=1 SV=2	5	FALSE	4	9	4	689	76.2	8.38	10.86	4	3	0	1.482	0.869	0.89	0.93	1.038	1.828	1.964	0.548	1.666	0.266	85794.7	127137	74583.1	76371.9	79771.1		156815	168523	47044.1	142954	22829.2	High	High	High	High	High	High	High	High	High	High	High	4.04
n/a	High	Master Protein	Q3SYP2	Chymotrypsin-C OS=Mus musculus OX=10090 GN=Ctrc PE=1 SV=1	5	FALSE	2	5	2	268	29.5	5.15	4.66	2	1	0	1.031	6.769	0.62	3.844	0.01	2.376	0.807	23.48	4.56	13.047	16362.5	16866.1	110750	10149	62896.8		38870.4	13211.8	384190	74613.7	213487	High	High	High	High	High	Not Found	High	High	High	High	High	4.04
n/a	High	Master Protein	Q60649	Caseinolytic peptidase B protein homolog OS=Mus musculus OX=10090 GN=Clpb PE=1 SV=1	1	FALSE	1	5	1	677	76	8.51	4.43	1	1	0	1.255	0.611	1.067	0.958	0.01	1.324	0.897	0.322	1.023	0.269	67632.8	84856.6	41355.6	72181.6	64770.9		89577.1	60662.2	21749.2	69213.7	18211.1	High	High	High	High	High	Not Found	High	High	High	High	High	4.04
n/a	High	Master Protein	Q8CC88	von Willebrand factor A domain-containing protein 8 OS=Mus musculus OX=10090 GN=Vwa8 PE=1 SV=2	2	FALSE	2	7	2	1905	213.3	6.6	12.47	1	2	0	1.477	0.675	1.071	1.052	0.01	1.264	1.031	0.395	0.851	0.284	31817.7	46997.9	21483.7	34073.9	33474.5		40207.1	32798.3	12576.5	27070.1	9021.48	High	High	High	High	High	Not Found	High	High	High	High	High	4.03
n/a	High	Master Protein	O88451	Retinol dehydrogenase 7 OS=Mus musculus OX=10090 GN=Rdh7 PE=1 SV=1	3	FALSE	1	6	1	316	35.6	8.09	7.38	1	1	0	1.592	1.11	0.883	1.286	0.01	2.163	2.943	0.829	2.113	0.543	100471	159977	111561	88761.1	129161		217339	295638	83307.6	212283	54538.2	High	High	High	High	High	Not Found	High	High	High	High	High	4.02
n/a	High	Master Protein	P11680	Properdin OS=Mus musculus OX=10090 GN=Cfp PE=2 SV=2	4	FALSE	1	4	1	464	50.3	7.84	7.2	1	1	0						100	100	100	100	100							1560.03	2311.27	7909.24	1135.64	9173.48	Not Found	Not Found	Not Found	Not Found	Not Found	Not Found	High	High	High	High	High	4.01
n/a	High	Master Protein	P17439	Glucosylceramidase OS=Mus musculus OX=10090 GN=Gba PE=1 SV=1	5	FALSE	3	5	3	515	57.6	7.75	7.08	2	2	0	1.351	2.059	1.223	1.184	0.01	2.903	2.926	2.657	2.491	1.623	44649.5	60342.9	91914.2	54587.2	52846.1		129596	130656	118655	111224	72468.1	High	High	High	High	High	High	High	High	High	High	High	4.01
n/a	High	Master Protein	P08071	Lactotransferrin OS=Mus musculus OX=10090 GN=Ltf PE=1 SV=4	1	FALSE	1	3	1	707	77.8	8.53	5.43	1	1	0	1.818	1.356	1.33	4.19	0.01	2.246	2.03	0.908	1.975	0.903	9176.62	16687.5	12445	12207.5	38450.1		20614	18630.1	8334.53	18122.8	8283.97	High	High	High	High	High	Not Found	High	High	High	High	High	3.98
n/a	High	Master Protein	Q8R0F8	Acylpyruvase FAHD1, mitochondrial OS=Mus musculus OX=10090 GN=Fahd1 PE=1 SV=2	9	FALSE	3	7	3	227	25.2	7.69	7.94	3	2	0	1.765	1.589	0.791	1.227	0.01	1.457	1.24	8.719	1.957	5.151	26129.6	46115.6	41519.8	20657.8	32065.2		38080.2	32405.3	227816	51123.1	134585	High	High	High	High	High	Not Found	High	High	High	High	High	3.98
n/a	High	Master Protein	P80313	T-complex protein 1 subunit eta OS=Mus musculus OX=10090 GN=Cct7 PE=1 SV=1	2	FALSE	1	4	1	544	59.6	7.84	7.48	1	1	0	1.848	1.724	1.604	1.978	0.01	2.009	1.324	1.658	1.519	0.921	8947.72	16537.9	15424.4	14352.7	17700.4		17972.1	11845.3	14836	13588.8	8238.23	High	High	High	High	High	Not Found	High	High	High	High	High	3.98
n/a	High	Master Protein	Q9JKR6	Hypoxia up-regulated protein 1 OS=Mus musculus OX=10090 GN=Hyou1 PE=1 SV=1	2	FALSE	2	5	2	999	111.1	5.19	4.6	2	1	0	0.387	0.502	0.69	0.427	1.777	0.36	0.446	0.437	0.681	0.175	165300	64053	83016.2	114064	70653.3		59526.4	73699	72268.2	112570	28955.2	High	High	High	High	High	High	High	High	High	High	High	3.97
n/a	High	Master Protein	Q61425	Hydroxyacyl-coenzyme A dehydrogenase, mitochondrial OS=Mus musculus OX=10090 GN=Hadh PE=1 SV=2	10	FALSE	4	12	4	314	34.4	8.65	14.97	4	2	0	1.199	0.324	0.454	1.066	0.01	0.929	0.767	0.342	0.777	0.26	57887.9	69424.3	18765.4	26278.7	61696.1		53789.8	44410.8	19808.1	44976	15068.8	High	High	High	High	High	High	High	High	High	High	High	3.97
n/a	High	Master Protein	P49182	Heparin cofactor 2 OS=Mus musculus OX=10090 GN=Serpind1 PE=1 SV=1	8	FALSE	5	14	5	478	54.5	7.34	8.08	4	3	0	1.227	2.047	1.122	1.766	2.106	1.349	1.334	1.422	1.529	1.598	271471	333187	555617	304544	479362		366286	362185	386070	415169	433874	High	High	High	High	High	High	High	High	High	High	High	3.95
n/a	High	Master Protein	Q91VM9	Inorganic pyrophosphatase 2, mitochondrial OS=Mus musculus OX=10090 GN=Ppa2 PE=1 SV=1	2	FALSE	1	3	1	330	38.1	6.98	5.02	1	1	0	1.014	0.63	1.019	0.649	0.01	1.03	0.79	0.423	0.642	0.234	42584.6	43170.6	26846.7	43407	27647		43841.5	33629.3	17996.3	27338	9949.73	High	High	High	High	High	Not Found	High	High	High	High	High	3.94
n/a	High	Master Protein	Q01405	Protein transport protein Sec23A OS=Mus musculus OX=10090 GN=Sec23a PE=1 SV=2	1	FALSE	1	4	1	765	86.1	7.08	5.1	1	1	0	1.423	1.587	2	2.23	0.01	2.162	0.94	0.978	2.131	0.451	2475.24	3522.21	3927.12	4949.73	5518.57		5352.41	2327.55	2421.01	5274.34	1117.16	High	High	High	High	High	Not Found	High	High	High	High	High	3.93
n/a	Medium	Master Protein	Q2TPA8	Hydroxysteroid dehydrogenase-like protein 2 OS=Mus musculus OX=10090 GN=Hsdl2 PE=1 SV=1	4	FALSE	2	5	2	490	54.2	6.74	2.82	2	1	0	1.346	0.569	1.037	1.415	0.01	1.313	1.014	1.25	1.335	0.741	27269.2	36715.4	15512.7	28268.5	38574.7		35806.8	27648.9	34095.9	36413.2	20218.4	High	High	High	High	High	Not Found	High	High	High	High	High	3.92
n/a	Medium	Master Protein	O88696	ATP-dependent Clp protease proteolytic subunit, mitochondrial OS=Mus musculus OX=10090 GN=Clpp PE=1 SV=1	6	FALSE	1	3	1	272	29.8	7.47	0	1	1	0																						High	High	High	High	High	Not Found	High	High	High	High	High	3.92
n/a	High	Master Protein	Q9JM76	Actin-related protein 2/3 complex subunit 3 OS=Mus musculus OX=10090 GN=Arpc3 PE=1 SV=3	12	FALSE	3	5	3	178	20.5	8.59	4.88	3	1	0	0.85	1.146	1.359	1.517	1.386	0.93	0.765	0.873	0.908	0.567	98646.1	83816.8	113042	134052	149657		91730.8	75489	86134.5	89578.7	55948.2	High	High	High	High	High	High	High	High	High	High	High	3.91
n/a	High	Master Protein	Q99MR8	Methylcrotonoyl-CoA carboxylase subunit alpha, mitochondrial OS=Mus musculus OX=10090 GN=Mccc1 PE=1 SV=2	3	FALSE	3	9	3	717	79.3	7.83	9.22	3	2	0	1.155	0.745	0.835	1.017	1.937	1.097	1.006	0.336	1.174	0.282	96215.6	111138	71633.8	80350.5	97863.1		105562	96781.3	32375.1	112979	27137	High	High	High	High	High	High	High	High	High	High	High	3.91
n/a	High	Master Protein	Q9QZ85	Interferon-inducible GTPase 1 OS=Mus musculus OX=10090 GN=Iigp1 PE=1 SV=2	3	FALSE	1	8	1	413	47.5	6.33	12.47	1	1	0	2.149	0.877	0.878	1.738	0.01	2.812	1.47	0.728	1.313	0.286	7238.67	15558.5	6349.58	6353.39	12582.4		20354.2	10640.1	5266.55	9506.66	2070.91	High	High	High	High	High	Not Found	High	High	High	High	High	3.91
n/a	High	Master Protein	Q8BGT5	Alanine aminotransferase 2 OS=Mus musculus OX=10090 GN=Gpt2 PE=1 SV=1	3	FALSE	2	7	2	522	57.9	8	8.73	2	2	0	0.923	0.273	0.617	0.543	0.01	0.864	1.324	0.285	0.925	0.19	20879.8	19277	5701.48	12888.4	11342.7		18045.8	27644.5	5950.85	19307.5	3956.76	High	High	High	High	High	Not Found	High	High	High	High	High	3.9
n/a	High	Master Protein	Q6ZWN5	40S ribosomal protein S9 OS=Mus musculus OX=10090 GN=Rps9 PE=1 SV=3	8	FALSE	1	4	1	194	22.6	10.65	3.29	1	1	0																						High	High	High	High	High	Not Found	High	High	High	High	High	3.89
n/a	High	Master Protein	O70325	Phospholipid hydroperoxide glutathione peroxidase OS=Mus musculus OX=10090 GN=Gpx4 PE=1 SV=4	5	FALSE	1	4	1	197	22.2	8.46	4.97	1	1	0	0.953	1.288	1.25	1.513	0.01	1.438	1.077	2.325	2.578	1.518	4958.1	4727.23	6384.65	6197.21	7501.26		7130.62	5340.43	11526.1	12784.3	7524.82	High	High	High	High	High	Not Found	High	High	High	High	High	3.88
n/a	High	Master Protein	Q8K010	5-oxoprolinase OS=Mus musculus OX=10090 GN=Oplah PE=1 SV=1	1	FALSE	2	4	2	1288	137.5	6.28	5.88	2	1	0	1.667	1.916	1.446	1.281	0.01	2.068	3.075	1.185	1.861	0.595	14988.9	24979.6	28714.8	21677.9	19206.9		30990.7	46091.8	17768	27897.9	8918.76	High	High	High	High	High	Not Found	High	High	High	High	High	3.88
n/a	High	Master Protein	Q99J08	SEC14-like protein 2 OS=Mus musculus OX=10090 GN=Sec14l2 PE=1 SV=1	7	FALSE	3	6	3	403	46.3	7.11	12.21	1	3	0	0.955	0.805	0.847	0.754	4.276	1.631	1.341	0.859	1.597	0.864	12974.4	12388	10444.5	10985.5	9784.57		21161.1	17400.2	11144.1	20719.1	11213.4	High	High	High	High	High	High	High	High	High	High	High	3.87
		Master Protein	A2AS89	Agmatinase, mitochondrial OS=Mus musculus OX=10090 GN=Agmat PE=1 SV=1	2	FALSE	1	1	1	358	38.2	7.87		1		0	0.973	0.711	0.01	0.844	0.01	2.935	3.599	0.978	2.074	0.518	10896.1	10597.3	7744.6		9200.2		31982.2	39210	10656.5	22597.9	5645.69	High	High	High	Not Found	High	Not Found	High	High	High	High	High	3.87
n/a	Medium	Master Protein	Q8K411	Presequence protease, mitochondrial OS=Mus musculus OX=10090 GN=Pitrm1 PE=1 SV=1	1	FALSE	2	4	2	1036	117.3	7.2	2.72	2	1	0	0.787	1.599	0.703	1.025	0.01	0.977	0.997	0.497	1.081	0.332	31989	25164.1	51153.8	22491.7	32782.3		31256.5	31908.7	15884.3	34587.5	10619.7	High	High	High	High	High	Not Found	High	High	High	High	High	3.86
n/a	High	Master Protein	Q8BK64	Activator of 90 kDa heat shock protein ATPase homolog 1 OS=Mus musculus OX=10090 GN=Ahsa1 PE=1 SV=2	5	FALSE	2	3	2	338	38.1	5.53	5.54	1	2	0	0.986	0.828	0.998	1.102	0.01	1.161	1.506	0.58	1.192	0.357	31461.1	31027.4	26052.7	31385	34670.1		36524.6	47377.8	18252.3	37501.1	11232.8	High	High	High	High	High	Not Found	High	High	High	High	High	3.85
n/a	Medium	Master Protein	Q8C5H8	NAD kinase 2, mitochondrial OS=Mus musculus OX=10090 GN=Nadk2 PE=1 SV=2	2	FALSE	1	3	1	452	50.8	8.07	2.04	1	1	0																						High	High	High	High	High	High	High	High	High	High	High	3.84
n/a	High	Master Protein	Q9R013	Cathepsin F OS=Mus musculus OX=10090 GN=Ctsf PE=1 SV=1	2	FALSE	2	11	2	462	51.6	6.55	13.12	2	2	0	3.641	0.944	1.432	1.173	0.586	1.138	1.286	0.791	2.039	0.505	124251	452394	117287	177988	145713		141433	159832	98294.6	253336	62695	High	High	High	High	High	High	High	High	High	High	High	3.83
n/a	High	Master Protein	Q61543	Golgi apparatus protein 1 OS=Mus musculus OX=10090 GN=Glg1 PE=1 SV=1	1	FALSE	2	5	2	1175	133.6	6.84	4.6	2	1	0	0.745	1.65	1.22	1.182	0.01	0.929	0.588	0.531	0.938	0.49	32850.1	24463.9	54217.2	40064.8	38822.4		30506.7	19304.5	17429.3	30804.3	16105.8	High	High	High	High	High	Not Found	High	High	High	High	High	3.83
n/a	High	Master Protein	Q8C3X8	Lipase maturation factor 2 OS=Mus musculus OX=10090 GN=Lmf2 PE=1 SV=1	2	FALSE	1	7	1	702	79.9	9.99	13.71	1	1	0	0.659	0.9	1.578	0.767	0.01	0.927	0.889	0.447	0.663	0.304	12003.7	7915.05	10805.2	18940.9	9202.64		11129.2	10674.6	5366.58	7959.12	3650.48	High	High	High	High	High	Not Found	High	High	High	High	High	3.82
n/a	Medium	Master Protein	Q9CWH6	Proteasome subunit alpha-type 7-like OS=Mus musculus OX=10090 GN=Psma8 PE=1 SV=1	3	FALSE	1	3	1	250	27.8	8.69	2.15	1	1	0	1.042	1.128	1.535	1.494	0.01	1.337	1.11	0.643	1.272	0.464	28222.2	29400.7	31837.7	43331.1	42177.8		37724.8	31326	18160.9	35896.6	13087.2	High	High	High	High	High	Not Found	High	High	High	High	High	3.82
n/a	High	Master Protein	P42125	Enoyl-CoA delta isomerase 1, mitochondrial OS=Mus musculus OX=10090 GN=Eci1 PE=1 SV=2	6	FALSE	1	4	1	289	32.2	8.98	8.8	1	1	0				100					100						1405.53					970.781		Not Found	Not Found	Not Found	Not Found	High	Not Found	Not Found	Not Found	Not Found	High	Not Found	3.81
n/a	High	Master Protein	P13707	Glycerol-3-phosphate dehydrogenase [NAD(+)], cytoplasmic OS=Mus musculus OX=10090 GN=Gpd1 PE=1 SV=3	5	FALSE	2	7	2	349	37.5	7.17	10.04	2	2	0	1.009	0.947	0.92	0.986	3.287	1.301	1.786	0.757	1.278	0.588	193039	194867	182797	177594	190244		251082	344686	146097	246679	113562	High	High	High	High	High	High	High	High	High	High	High	3.8
n/a	High	Master Protein	Q62452	UDP-glucuronosyltransferase 1-9 OS=Mus musculus OX=10090 GN=Ugt1a9 PE=1 SV=3	7	FALSE	5	9	5	528	60	8.35	9.02	4	2	0	1.203	0.714	0.671	1.211	0.01	1.519	1.785	0.607	1.286	0.398	321225	386296	229490	215677	389145		488101	573478	194995	412984	127804	High	High	High	High	High	Not Found	High	High	High	High	High	3.8
n/a	High	Master Protein	P32020	Non-specific lipid-transfer protein OS=Mus musculus OX=10090 GN=Scp2 PE=1 SV=3	5	FALSE	3	8	3	547	59.1	7.44	13.64	3	3	0	4.18	1.377	0.01	4.21	0.01	4.323	11.325	4.963	6.131	2.903	2233.78	9338.01	3076.08		9404.65		9655.62	25296.7	11087.1	13694.7	6484.97	High	High	High	Not Found	High	Not Found	High	High	High	High	High	3.77
n/a	Medium	Master Protein	Q9DAK9	14 kDa phosphohistidine phosphatase OS=Mus musculus OX=10090 GN=Phpt1 PE=1 SV=1	7	FALSE	1	2	1	124	14	5.53	2.62	1	1	0																						High	High	High	High	High	High	High	High	High	High	High	3.77
n/a	High	Master Protein	P52825	Carnitine O-palmitoyltransferase 2, mitochondrial OS=Mus musculus OX=10090 GN=Cpt2 PE=1 SV=2	4	FALSE	4	12	4	658	73.9	8.37	7.86	4	1	0	1.029	4.304	0.965	1.725	1.875	1.064	0.903	0.573	1.414	0.492	107286	110354	461795	103568	185122		114155	96927	61447.3	151669	52814.3	High	High	High	High	High	High	High	High	High	High	High	3.77
n/a	High	Master Protein	Q9D662	Protein transport protein Sec23B OS=Mus musculus OX=10090 GN=Sec23b PE=1 SV=1	3	FALSE	2	5	2	767	86.4	6.96	5.32	2	1	0	0.804	1.14	1.196	1.266	0.01	0.913	0.867	0.856	1.132	0.693	16091	12944.2	18342.4	19239.6	20364.6		14688.8	13953.1	13775.6	18221.9	11147.8	High	High	High	High	High	Not Found	High	High	High	High	High	3.77
n/a	High	Master Protein	Q9DCL9	Multifunctional protein ADE2 OS=Mus musculus OX=10090 GN=Paics PE=1 SV=4	2	FALSE	1	7	1	425	47	7.23	8.61	1	1	0	0.689	0.719	1.783	0.92	0.01	0.875	0.654	0.549	0.702	0.372	56435.6	38869.3	40599.7	100631	51916.1		49375.7	36919.7	30980.9	39620	20986.7	High	High	High	High	High	Not Found	High	High	High	High	High	3.76
n/a	High	Master Protein	Q8BHD7	Polypyrimidine tract-binding protein 3 OS=Mus musculus OX=10090 GN=Ptbp3 PE=1 SV=1	5	FALSE	3	6	3	523	56.7	9.13	8.37	3	2	0	1.534	1.956	2.239	1.949	0.01	1.544	0.915	1.652	2.081	0.606	9130.62	14006.9	17861.1	20442.3	17795.1		14095.6	8353.85	15080.3	19003.2	5529.27	High	High	High	High	High	Not Found	High	High	High	High	High	3.75
n/a	Medium	Master Protein	P80315	T-complex protein 1 subunit delta OS=Mus musculus OX=10090 GN=Cct4 PE=1 SV=3	5	FALSE	4	6	4	539	58	8.02	1.93	4	1	0	1.037	1.21	1.34	1.106	2.427	1.228	1.005	0.695	1.017	0.416	90768.1	94165.6	109802	121615	100421		111439	91252.6	63060.7	92289.3	37798.1	High	High	High	High	High	High	High	High	High	High	High	3.75
n/a	Medium	Master Protein	Q9DCS2	Methyltransferase-like 26 OS=Mus musculus OX=10090 GN=Mettl26 PE=1 SV=1	4	FALSE	1	2	1	204	22.7	6.52	2.7	1	1	0	1.192	0.619	1.499	0.902	0.01	1.289	1.616	1.024	1.326	0.708	58830.9	70097.3	36415.2	88185.2	53081		75831.4	95068.1	60230.2	78029.8	41658.9	High	High	High	High	High	Not Found	High	High	High	High	High	3.74
n/a	High	Master Protein	O35295	Transcriptional activator protein Pur-beta OS=Mus musculus OX=10090 GN=Purb PE=1 SV=3	6	FALSE	2	5	2	324	33.9	5.43	11.13	1	2	0	1.593	0.01	3.839	1.057	0.01	0.941	0.602	0.39	1.594	0.209	3644.72	5805.08		13991.6	3850.71		3429.17	2195.23	1420.1	5809.96	762.596	High	High	Not Found	High	High	Not Found	High	High	High	High	High	3.73
n/a	High	Master Protein	Q8VEB4	Group XV phospholipase A2 OS=Mus musculus OX=10090 GN=Pla2g15 PE=1 SV=1	2	FALSE	1	3	1	412	47.3	6.47	4.95	1	1	0	1.175	1.364	1.263	1.077	0.01	1.031	0.971	2.19	2.616	1.227	18414.2	21633.4	25119.9	23248	19826.9		18983.4	17881.7	40334.2	48175.8	22599.5	High	High	High	High	High	Not Found	High	High	High	High	High	3.73
n/a	High	Master Protein	O55137	Acyl-coenzyme A thioesterase 1 OS=Mus musculus OX=10090 GN=Acot1 PE=1 SV=1	6	FALSE	3	5	3	419	46.1	6.58	5.61	3	2	0	1.143	0.792	0.921	0.8	2.023	1.056	1.067	0.715	0.731	0.229	48733.9	55708.7	38604	44907.3	39011.1		51478	52018.5	34861	35635.3	11138.3	High	High	High	High	High	High	High	High	High	High	High	3.7
n/a	High	Master Protein	O08709	Peroxiredoxin-6 OS=Mus musculus OX=10090 GN=Prdx6 PE=1 SV=3	16	FALSE	4	9	4	224	24.9	6.01	5.37	4	2	0	1.177	1.322	1.925	1.371	0.01	1.219	1.274	1.161	1.577	0.685	59959.5	70553.5	79245.4	115432	82229.7		73093.2	76372.9	69596.5	94583.5	41088.5	High	High	High	High	High	High	High	High	High	High	High	3.7
n/a	High	Master Protein	P05201	Aspartate aminotransferase, cytoplasmic OS=Mus musculus OX=10090 GN=Got1 PE=1 SV=3	8	FALSE	4	12	4	413	46.2	7.14	11.88	3	3	0	0.897	1.279	0.948	0.734	1.104	0.836	1.217	0.948	1.48	0.537	137128	123008	175323	129929	100691		114673	166922	129962	203016	73607.8	High	High	High	High	High	High	High	High	High	High	High	3.68
n/a	High	Master Protein	Q64739	Collagen alpha-2(XI) chain OS=Mus musculus OX=10090 GN=Col11a2 PE=2 SV=3	1	FALSE	1	3	1	1736	171.4	6.48	7.24	1	1	0	0.383	1.146	1.381	0.475	0.01	0.359	0.512	0.46	0.583	0.49	14982.2	5739.66	17171.2	20691	7110.89		5372	7666.36	6887.19	8728.83	7347	High	High	High	High	High	Not Found	High	High	High	High	High	3.66
n/a	High	Master Protein	P31532	Serum amyloid A-4 protein OS=Mus musculus OX=10090 GN=Saa4 PE=1 SV=2	6	FALSE	1	7	1	130	15.1	9.26	7.38	1	1	0	1.092	1.307	1.388	1.726	0.01	1.326	1.159	0.948	1.219	0.971	25183.9	27492.1	32906.2	34944	43467.7		33406.4	29176.3	23865.4	30694	24455.8	High	High	High	High	High	Not Found	High	High	High	High	High	3.66
		Master Protein	Q80SW1	S-adenosylhomocysteine hydrolase-like protein 1 OS=Mus musculus OX=10090 GN=Ahcyl1 PE=1 SV=1	2	FALSE	2	2	2	530	58.9	6.89		2		0	0.859	1.098	1.283	1.18	1.481	0.805	0.577	0.884	1.107	0.416	65803.5	56521.6	72237.3	84437.1	77660.1		53002.1	37993.8	58156.8	72852.4	27395.4	High	High	High	High	High	High	High	High	High	High	High	3.65
n/a	High	Master Protein	P97821	Dipeptidyl peptidase 1 OS=Mus musculus OX=10090 GN=Ctsc PE=1 SV=1	5	FALSE	3	6	3	462	52.3	6.89	9.07	3	2	0	1.521	1.331	1.096	1.495	0.01	2.755	3.028	8.1	2.681	5.478	23150.4	35217.7	30809.9	25368.6	34606.7		63783.1	70103.2	187511	62073.3	126829	High	High	High	High	High	Not Found	High	High	High	High	High	3.65
n/a	High	Master Protein	Q91Z98	Chitinase-like protein 4 OS=Mus musculus OX=10090 GN=Chil4 PE=1 SV=2	2	FALSE	1	3	1	402	44.9	6.19	6.2	1	1	0																						High	High	High	High	High	High	High	High	High	High	High	3.63
n/a	High	Master Protein	Q9QXC1	Fetuin-B OS=Mus musculus OX=10090 GN=Fetub PE=1 SV=1	2	FALSE	1	4	1	388	42.7	6.61	5.75	1	1	0	0.684	1.175	0.01	1.631	0.01	1.526	0.976	16.083	1.014	11.199	3915.26	2679.02	4600.23		6386.46		5976.04	3820.72	62969	3968.62	43846.6	High	High	High	Not Found	High	Not Found	High	High	High	High	High	3.61
n/a	High	Master Protein	Q60973	Histone-binding protein RBBP7 OS=Mus musculus OX=10090 GN=Rbbp7 PE=1 SV=1	2	FALSE	1	6	1	425	47.8	5.05	10.73	1	1	0	0.627	0.972	1.412	0.938	0.01	1.249	0.599	0.547	1.247	0.332	84018.2	52711	81643.6	118600	78813.4		104965	50286.7	45985	104754	27904.7	High	High	High	High	High	Not Found	High	High	High	High	High	3.6
n/a	High	Master Protein	P26041	Moesin OS=Mus musculus OX=10090 GN=Msn PE=1 SV=3	6	FALSE	4	10	4	577	67.7	6.6	11.03	3	3	0	1.229	1.043	1.392	1.05	0.399	0.721	0.907	1.139	1.161	0.703	178613	219499	186266	248614	187630		128784	161922	203470	207354	125527	High	High	High	High	High	High	High	High	High	High	High	3.6
n/a	High	Master Protein	O35664	Interferon alpha/beta receptor 2 OS=Mus musculus OX=10090 GN=Ifnar2 PE=1 SV=2	2	FALSE	1	3	1	513	56.5	4.59	5.43	1	1	0	0.66	0.886	1.249	0.629	0.01	0.646	1.267	1.105	0.601	1.844	24909.8	16431.7	22070.9	31100.2	15662.6		16093.3	31563.3	27537.4	14958.9	45927.7	High	High	High	High	High	Not Found	High	High	High	High	High	3.58
n/a	High	Master Protein	Q8CAQ8	MICOS complex subunit Mic60 OS=Mus musculus OX=10090 GN=Immt PE=1 SV=1	2	FALSE	2	6	2	757	83.8	6.61	7.45	2	1	0	1.179	1.162	1.203	1.085	0.01	1.146	1.131	0.748	1.158	0.33	119818	141299	139231	144168	130038		137296	135517	89681.3	138765	39501.2	High	High	High	High	High	Not Found	High	High	High	High	High	3.58
n/a	High	Master Protein	Q80VJ2	Steroid receptor RNA activator 1 OS=Mus musculus OX=10090 GN=Sra1 PE=1 SV=3	4	FALSE	1	3	1	232	25.5	6.43	4.97	1	1	0	0.737	1.117	1.126	1.076	0.01	0.977	0.721	0.461	0.835	0.358	7251.32	5343.6	8097	8166.05	7803.66		7085.64	5230.96	3340.23	6054.95	2598.62	High	High	High	High	High	Not Found	High	High	High	High	High	3.58
n/a	Medium	Master Protein	P31786	Acyl-CoA-binding protein OS=Mus musculus OX=10090 GN=Dbi PE=1 SV=2	15	FALSE	2	5	2	87	10	8.82	2.34	1	1	0	0.947	0.965	0.849	0.897	2.254	2.143	1.916	2.586	2.221	1.65	161680	153148	156052	137296	144993		346400	309727	418098	359098	266759	High	High	High	High	High	High	High	High	High	High	High	3.57
n/a	Medium	Master Protein	Q9R0P6	Signal peptidase complex catalytic subunit SEC11A OS=Mus musculus OX=10090 GN=Sec11a PE=1 SV=1	5	FALSE	1	2	1	179	20.6	9.33	1.68	1	1	0	1.291	0.887	1.066	0.921	0.01	1.329	0.655	0.343	0.991	0.271	7872.11	10162.1	6984.8	8394.66	7252.09		10465.5	5156.81	2701.94	7799.32	2131.29	High	High	High	High	High	Not Found	High	High	High	High	High	3.56
n/a	High	Master Protein	Q8CEE7	Retinol dehydrogenase 13 OS=Mus musculus OX=10090 GN=Rdh13 PE=1 SV=1	4	FALSE	1	3	1	334	36.4	8.85	6.32	1	1	0	0.971	1.037	1.004	1.146	0.01	0.879	0.689	0.327	0.732	0.307	7075.83	6873.93	7340.04	7105.59	8112.17		6221.32	4875.97	2312.42	5180.31	2170.85	High	High	High	High	High	Not Found	High	High	High	High	High	3.53
n/a	High	Master Protein	Q9D6M3	Mitochondrial glutamate carrier 1 OS=Mus musculus OX=10090 GN=Slc25a22 PE=1 SV=1	5	FALSE	2	15	2	323	34.6	9.09	14.86	1	2	0	0.872	0.501	0.64	0.644	0.01	0.763	0.72	0.345	0.805	0.235	60962	53154.1	30561.1	39044.8	39229.8		46483.7	43898.1	21048.2	49086.5	14349.3	High	High	High	High	High	Not Found	High	High	High	High	High	3.52
n/a	Medium	Master Protein	P47740	Fatty aldehyde dehydrogenase OS=Mus musculus OX=10090 GN=Aldh3a2 PE=1 SV=2	3	FALSE	2	5	2	484	53.9	8.35	2.4	2	1	0	1.17	2.405	0.99	1.615	2.458	1.39	1.54	1.311	1.443	0.725	202841	237424	487819	200800	327579		281941	312286	265830	292628	147123	High	High	High	High	High	High	High	High	High	High	High	3.52
n/a	High	Master Protein	Q9JHK4	Geranylgeranyl transferase type-2 subunit alpha OS=Mus musculus OX=10090 GN=Rabggta PE=1 SV=1	2	FALSE	1	4	1	567	64.9	5.8	6.37	1	1	0	0.838	0.717	1.353	1.171	0.01	1.398	0.766	0.635	1.006	0.231	23092.8	19355.9	16547.8	31243.8	27051.6		32281.2	17686.4	14653.1	23239.1	5334.23	High	High	High	High	High	Not Found	High	High	High	High	High	3.51
n/a	Medium	Master Protein	P05784	Keratin, type I cytoskeletal 18 OS=Mus musculus OX=10090 GN=Krt18 PE=1 SV=5	7	FALSE	4	10	4	423	47.5	5.33	2	4	1	0	0.937	1.378	1.224	0.938	0.01	0.996	0.705	0.569	1.054	0.416	163958	153615	225941	200656	153823		163340	115659	93228	172767	68228.4	High	High	High	High	High	High	High	High	High	High	High	3.51
		Master Protein	Q9DBI0	Transmembrane protease serine 6 OS=Mus musculus OX=10090 GN=Tmprss6 PE=1 SV=4	1	FALSE	1	1	1	811	90.9	6.34		1		0	0.908	1.476	1.632	0.944	0.01	1.218	0.487	3.737	1.09	2.952	7307.93	6634.85	10787.4	11925.3	6901.27		8898.6	3557.46	27307.9	7965.91	21572.9	High	High	High	High	High	Not Found	High	High	High	High	High	3.5
n/a	High	Master Protein	P09602	Non-histone chromosomal protein HMG-17 OS=Mus musculus OX=10090 GN=Hmgn2 PE=1 SV=2	36	FALSE	3	6	3	90	9.4	9.99	4.64	3	1	0	1.35	2.112	1.881	2.571	0.01	0.816	1.054	0.588	1.095	0.728	21567.9	29110.2	45561.1	40569.7	55449		17600.7	22725.2	12676.6	23613.1	15701.7	High	High	High	High	High	Not Found	High	High	High	High	High	3.49
n/a	High	Master Protein	Q923D2	Flavin reductase (NADPH) OS=Mus musculus OX=10090 GN=Blvrb PE=1 SV=3	11	FALSE	3	5	3	206	22.2	7.01	7.78	2	2	0	0.529	1.004	0.677	0.521	0.01	0.626	0.806	0.225	0.595	0.237	18395	9730.85	18460.1	12448	9592.59		11522.6	14830.9	4129.83	10950.7	4350.5	High	High	High	High	High	Not Found	High	High	High	High	High	3.49
n/a	High	Master Protein	P70412	CUB and zona pellucida-like domain-containing protein 1 OS=Mus musculus OX=10090 GN=Cuzd1 PE=1 SV=2	1	FALSE	1	3	1	606	68	6.64	4.06	1	1	0	0.861	0.788	1.105	0.786	0.01	0.787	0.644	3.139	0.804	1.633	15807.8	13610.5	12464.4	17467.2	12432.5		12445.5	10186.8	49620	12715.6	25807.4	High	High	High	High	High	Not Found	High	High	High	High	High	3.47
n/a	Medium	Master Protein	Q8BND5	Sulfhydryl oxidase 1 OS=Mus musculus OX=10090 GN=Qsox1 PE=1 SV=1	1	FALSE	1	3	1	748	82.7	7.17	2.04	1	1	0	1.092	1.517	0.394	1.648	0.01	0.763	0.202	4.486	1.592	2.249	17599.4	19227.3	26693	6934.13	28995.9		13435.6	3548.64	78957.9	28020.1	39581.2	High	High	High	High	High	Not Found	High	High	High	High	High	3.46
n/a	Medium	Master Protein	Q9DCT2	NADH dehydrogenase [ubiquinone] iron-sulfur protein 3, mitochondrial OS=Mus musculus OX=10090 GN=Ndufs3 PE=1 SV=2	5	FALSE	2	4	2	263	30.1	7.17	2.58	2	1	0	1.126	0.626	0.871	0.887	0.01	1.037	0.775	0.276	0.819	0.214	169214	190467	105973	147430	150071		175476	131175	46646.1	138658	36160.8	High	High	High	High	High	Not Found	High	High	High	High	High	3.45
n/a	Medium	Master Protein	P47757	F-actin-capping protein subunit beta OS=Mus musculus OX=10090 GN=Capzb PE=1 SV=3	2	FALSE	1	2	1	277	31.3	5.74	1.98	1	1	0	1.063	1.253	1.045	1.376	0.01	1.017	0.658	1.689	1.3	1.01	11365	12084.5	14241.5	11874.3	15642.8		11552.6	7480.85	19197.5	14777.1	11479	High	High	High	High	High	Not Found	High	High	High	High	High	3.44
n/a	High	Master Protein	P17742	Peptidyl-prolyl cis-trans isomerase A OS=Mus musculus OX=10090 GN=Ppia PE=1 SV=2	18	FALSE	4	9	4	164	18	7.9	9.11	3	2	0	0.907	1.167	0.778	1.208	0.556	0.917	0.728	1.024	1.371	0.56	289628	262684	338097	225224	349930		265698	210832	296522	397097	162204	High	High	High	High	High	High	High	High	High	High	High	3.44
n/a	Medium	Master Protein	Q8VHB5	Carbonic anhydrase 9 OS=Mus musculus OX=10090 GN=Ca9 PE=2 SV=2	2	FALSE	1	7	1	437	47.2	4.82	1.69	1	1	0	0.77	1.49	2.464	0.755	0.01	1.396	0.779	0.623	0.634	0.367	130345	100430	194264	321184	98466.5		181952	101539	81177.9	82641	47849.7	High	High	High	High	High	Not Found	High	High	High	High	High	3.44
		Master Protein	Q9D6U8	Protein FAM162A OS=Mus musculus OX=10090 GN=Fam162a PE=1 SV=1	5	FALSE	1	2	1	155	17.7	9.88		1		0	1.155	0.787	1.062	1.18	1.597	1.04	0.763	0.444	1.002	0.375	34201.8	39495.6	26912.2	36326.7	40355.2		35571.3	26090.1	15201	34283.1	12818.3	High	High	High	High	High	High	High	High	High	High	High	3.42
n/a	High	Master Protein	Q571E4	N-acetylgalactosamine-6-sulfatase OS=Mus musculus OX=10090 GN=Galns PE=1 SV=2	4	FALSE	3	7	3	520	57.6	6.52	8.22	3	2	0	1.068	0.44	0.904	0.671	0.554	0.626	0.805	0.289	0.772	0.237	178786	190913	78595.1	161656	120021		111863	143912	51694	137942	42336.7	High	High	High	High	High	High	High	High	High	High	High	3.4
n/a	High	Master Protein	Q9DCU9	4-hydroxy-2-oxoglutarate aldolase, mitochondrial OS=Mus musculus OX=10090 GN=Hoga1 PE=1 SV=1	2	FALSE	1	6	1	321	34.6	7.72	5.91	1	1	0	1.264	0.604	0.708	0.545	0.01	0.558	1.008	0.451	1.274	0.264	48176.9	60879.1	29104.8	34087.7	26238.1		26866.7	48556.6	21714.3	61367.9	12709.6	High	High	High	High	High	Not Found	High	High	High	High	High	3.4
n/a	High	Master Protein	Q9CR57	60S ribosomal protein L14 OS=Mus musculus OX=10090 GN=Rpl14 PE=1 SV=3	25	FALSE	7	13	7	217	23.5	11.02	9.27	6	5	0	0.698	0.946	1.185	1.067	2.023	1.039	1.051	0.39	3.944	0.694	1.33546e+06	932643	1.26269e+06	1.58269e+06	1.42444e+06		1.38704e+06	1.40312e+06	520650	5.26702e+06	927371	High	High	High	High	High	High	High	High	High	High	High	3.4
n/a	High	Master Protein	O35657	Sialidase-1 OS=Mus musculus OX=10090 GN=Neu1 PE=1 SV=1	2	FALSE	1	4	1	409	44.6	6.02	6.56	1	1	0	2.554	0.378	1.028	0.943	0.01	2.407	2.634	0.733	2.672	0.644	40876.6	104390	15438.7	42009.9	38559.9		98376.7	107663	29966.4	109204	26304.6	High	High	High	High	High	Not Found	High	High	High	High	High	3.39
n/a	High	Master Protein	P23492	Purine nucleoside phosphorylase OS=Mus musculus OX=10090 GN=Pnp PE=1 SV=2	3	FALSE	1	4	1	289	32.3	6.16	5.04	1	1	0	1.097	1.148	0.937	1.506	0.01	1.51	1.159	1.13	1.675	0.619	107250	117647	123082	100458	161566		161949	124255	121157	179648	66420.5	High	High	High	High	High	Not Found	High	High	High	High	High	3.38
n/a	High	Master Protein	Q9ERG0	LIM domain and actin-binding protein 1 OS=Mus musculus OX=10090 GN=Lima1 PE=1 SV=3	3	FALSE	2	5	2	753	84	6.6	4.57	2	1	0	0.957	0.682	1.776	1.052	0.01	1.275	0.729	0.519	1.141	0.312	14154	13548.2	9649.43	25143.3	14889.7		18043.1	10316.5	7352.99	16146.6	4412.62	High	High	High	High	High	Not Found	High	High	High	High	High	3.37
n/a	High	Master Protein	Q9DBP5	UMP-CMP kinase OS=Mus musculus OX=10090 GN=Cmpk1 PE=1 SV=1	12	FALSE	3	15	3	196	22.2	5.83	11.45	2	3	0	0.713	0.981	1.122	0.839	1.218	1.281	1.115	0.294	0.879	0.216	195295	139306	191564	219064	163868		250207	217826	57362.6	171686	42122.3	High	High	High	High	High	High	High	High	High	High	High	3.37
n/a	Medium	Master Protein	Q61233	Plastin-2 OS=Mus musculus OX=10090 GN=Lcp1 PE=1 SV=4	2	FALSE	2	5	2	627	70.1	5.33	2.02	2	1	0	1.516	1.34	1.313	1.658	3.227	1.441	2.313	0.617	1.232	0.61	276583	419369	370560	363240	458641		398563	639793	170555	340798	168775	High	High	High	High	High	High	High	High	High	High	High	3.37
n/a	High	Master Protein	Q9WV02	RNA-binding motif protein, X chromosome OS=Mus musculus OX=10090 GN=Rbmx PE=1 SV=1	4	FALSE	2	4	2	391	42.3	10.05	4.11	2	1	0	0.839	1.204	1.626	1.031	1.316	0.823	0.75	0.746	0.711	0.652	39461.2	33125.9	47529.6	64155.2	40681.3		32467.2	29600.2	29438.2	28043.4	25714.8	High	High	High	High	High	High	High	High	High	High	High	3.34
n/a	High	Master Protein	Q91YR9	Prostaglandin reductase 1 OS=Mus musculus OX=10090 GN=Ptgr1 PE=1 SV=2	5	FALSE	2	4	2	329	35.5	7.96	5.1	2	1	0	0.833	1.462	1.614	1.239	3.803	1.032	0.809	1.115	1.345	0.763	28324.9	23606.1	41420.4	45724.4	35104.7		29237.8	22908	31569.8	38093.5	21616.1	High	High	High	High	High	High	High	High	High	High	High	3.34
n/a	Medium	Master Protein	Q8BFU2	Histone H2A type 3 OS=Mus musculus OX=10090 GN=Hist3h2a PE=1 SV=3	10	FALSE	2	3	1	130	14.1	11.05	2.93	1	1	0	0.953	1.264	2.794	1.31	0.01	1.977	0.968	0.67	0.912	0.475	16306	15543.8	20616	45566.4	21356.5		32236.2	15779.8	10924.2	14875	7748.95	High	High	High	High	High	Not Found	High	High	High	High	High	3.33
		Master Protein	Q08857	Platelet glycoprotein 4 OS=Mus musculus OX=10090 GN=Cd36 PE=1 SV=2	1	FALSE	1	2	1	472	52.7	8.35		1		0	1.02	1.295	1.443	2.439	2.133	0.895	1.037	0.362	1.467	0.318	64011.7	65265.6	82900.3	92387.4	156098		57301.1	66403.5	23163.9	93924.5	20375.2	High	High	High	High	High	High	High	High	High	High	High	3.32
n/a	High	Master Protein	Q9QXD1	Peroxisomal acyl-coenzyme A oxidase 2 OS=Mus musculus OX=10090 GN=Acox2 PE=1 SV=2	1	FALSE	1	14	1	681	76.8	7.46	19.1	1	1	0	1.02	1.043	1.496	0.882	1.182	1.97	2.003	0.986	1.515	0.775	53884.8	54967.9	56209.7	80611.4	47519.1		106127	107916	53137.7	81644.9	41785	High	High	High	High	High	High	High	High	High	High	High	3.31
n/a	Medium	Master Protein	Q04519	Sphingomyelin phosphodiesterase OS=Mus musculus OX=10090 GN=Smpd1 PE=1 SV=2	2	FALSE	2	3	2	627	69.9	7.2	1.86	2	1	0	1.227	1.244	1.853	0.951	4.977	1.405	1.763	1.809	1.716	1.391	37604.7	46153.2	46789.6	69667.9	35751.6		52831.2	66282.8	68022.8	64532.2	52291.4	High	High	High	High	High	High	High	High	High	High	High	3.3
n/a	High	Master Protein	Q02257	Junction plakoglobin OS=Mus musculus OX=10090 GN=Jup PE=1 SV=3	3	FALSE	2	7	2	745	81.7	6.14	6.68	2	2	0	0.156	0.249	0.273	0.599	0.01	0.207	0.168	0.269	0.277	0.153	65905.2	10313.1	16442.3	18008.9	39464.9		13622	11059.7	17725.4	18270.4	10078.1	High	High	High	High	High	Not Found	High	High	High	High	High	3.3
n/a	Medium	Master Protein	Q8BRF7	Sec1 family domain-containing protein 1 OS=Mus musculus OX=10090 GN=Scfd1 PE=1 SV=1	1	FALSE	1	2	1	639	72.3	6.38	2.02	1	1	0	1.084	1.196	4.104	1.661	0.01	1.579	1.447	0.594	1.586	0.66	4212.85	4565.94	5038.34	17290.6	6998.84		6650.88	6096.6	2504.32	6680.9	2779.35	High	High	High	High	High	Not Found	High	High	High	High	High	3.29
n/a	High	Master Protein	Q569Z6	Thyroid hormone receptor-associated protein 3 OS=Mus musculus OX=10090 GN=Thrap3 PE=1 SV=1	2	FALSE	3	7	3	951	108.1	10.17	4.41	3	1	0	1.067	1.731	1.754	1.266	1.849	1.049	1.044	0.817	1.023	0.591	33232.6	35466.8	57533.8	58285.3	42083.7		34867	34680.1	27159.2	34003.2	19634	High	High	High	High	High	High	High	High	High	High	High	3.29
n/a	High	Master Protein	P43277	Histone H1.3 OS=Mus musculus OX=10090 GN=Hist1h1d PE=1 SV=2	32	FALSE	11	29	1	221	22.1	11.03	64.6	3	10	3	0.776	1.154	1.906	0.915	2.461	0.694	0.479	0.337	0.311	0.289	3.29265e+06	2.55439e+06	3.80104e+06	6.27695e+06	3.01138e+06		2.28668e+06	1.57797e+06	1.10902e+06	1.02321e+06	953192	High	High	High	High	High	High	High	High	High	High	High	3.28
n/a	Medium	Master Protein	Q9CQE1	Protein NipSnap homolog 3B OS=Mus musculus OX=10090 GN=Nipsnap3b PE=1 SV=1	3	FALSE	1	2	1	247	28.3	9.48	0	1	1	0	1.085	1.231	1.044	0.913	0.01	1.414	1.325	0.789	1.293	0.374	12287.1	13334	15128.8	12831.4	11215.4		17378.4	16280.1	9695.01	15891.7	4598.4	High	High	High	High	High	Not Found	High	High	High	High	High	3.27
n/a	High	Master Protein	Q9QWR8	Alpha-N-acetylgalactosaminidase OS=Mus musculus OX=10090 GN=Naga PE=1 SV=2	2	FALSE	2	10	2	415	47.2	6.44	7.57	2	1	0	1.785	0.598	1.306	0.747	1.57	1.069	1.443	0.542	1.127	0.37	318696	568718	190478	416287	237996		340696	459719	172781	359237	117810	High	High	High	High	High	High	High	High	High	High	High	3.25
n/a	High	Master Protein	Q9JHS4	ATP-dependent Clp protease ATP-binding subunit clpX-like, mitochondrial OS=Mus musculus OX=10090 GN=Clpx PE=1 SV=2	1	FALSE	1	3	1	634	69.2	7.71	5.37	1	1	0	0.981	0.154	0.563	0.557	0.01	0.691	0.52	0.29	0.426	0.224	38697.4	37946	5968.06	21801.3	21549.5		26740.5	20140.5	11207.1	16474.5	8655.15	High	High	High	High	High	Not Found	High	High	High	High	High	3.24
n/a	High	Master Protein	P51150	Ras-related protein Rab-7a OS=Mus musculus OX=10090 GN=Rab7a PE=1 SV=2	3	FALSE	1	7	1	207	23.5	6.7	6.87	1	1	0	1.03	1.012	1.359	1.023	0.01	1.181	1.368	1.899	3.146	1.028	23735	24438.4	24017	32266	24285		28039.9	32467.9	45084.1	74668.5	24393.9	High	High	High	High	High	Not Found	High	High	High	High	High	3.22
n/a	High	Master Protein	P54071	Isocitrate dehydrogenase [NADP], mitochondrial OS=Mus musculus OX=10090 GN=Idh2 PE=1 SV=3	8	FALSE	4	5	2	452	50.9	8.69	10.44	1	4	0	1.345	3.344	2.42	2.023	0.01	1.447	0.843	8.793	2.344	3.397	4244.43	5707.76	14193.9	10271.8	8587.68		6142.19	3578.13	37319.5	9948.11	14419.8	High	High	High	High	High	Not Found	High	High	High	High	High	3.21
		Master Protein	P00683	Ribonuclease pancreatic OS=Mus musculus OX=10090 GN=Rnase1 PE=1 SV=2	8	FALSE	2	3	2	149	16.8	8.29		2		0	1.497	14.99	0.859	6.574	0.01	1.64	1.398	16.759	8.549	6.368	9586.86	14351.8	143710	8233.8	63019.6		15719.8	13405.6	160668	81961.3	61046.3	High	High	High	High	High	Not Found	High	High	High	High	High	3.21
n/a	Medium	Master Protein	P30416	Peptidyl-prolyl cis-trans isomerase FKBP4 OS=Mus musculus OX=10090 GN=Fkbp4 PE=1 SV=5	2	FALSE	1	2	1	458	51.5	5.72	0	1	1	0	0.816	0.63	1.324	0.78	0.01	0.845	0.721	0.924	0.747	0.477	4576.68	3736.71	2882.75	6060.53	3572.05		3865.41	3300.35	4228.03	3419.9	2183.45	High	High	High	High	High	Not Found	High	High	High	High	High	3.21
n/a	High	Master Protein	Q06806	Tyrosine-protein kinase receptor Tie-1 OS=Mus musculus OX=10090 GN=Tie1 PE=1 SV=3	1	FALSE	1	3	1	1134	124.5	6.92	5.45	1	1	0	1.07	1.818	1.525	0.813	0.01	0.826	0.413	0.99	0.811	0.72	11002.1	11768.8	20003.6	16779.3	8945.01		9090.72	4544.47	10887.9	8920.05	7925.14	High	High	High	High	High	Not Found	High	High	High	High	High	3.2
n/a	High	Master Protein	P62754	40S ribosomal protein S6 OS=Mus musculus OX=10090 GN=Rps6 PE=1 SV=1	6	FALSE	2	5	2	249	28.7	10.84	4.7	2	1	0	1.333	1.634	1.302	1.603	0.01	1.348	0.95	1.54	1.617	0.923	32535.9	43364.2	53164.3	42349.5	52141.8		43874.4	30902.9	50110.3	52614	30032.6	High	High	High	High	High	Not Found	High	High	High	High	High	3.2
		Master Protein	P67984	60S ribosomal protein L22 OS=Mus musculus OX=10090 GN=Rpl22 PE=1 SV=2	9	FALSE	2	2	2	128	14.8	9.19		2		0	1.183	1.095	1.093	1.316	0.01	1.352	1.771	0.607	1.138	0.421	492167	582297	539103	537764	647797		665332	871464	298689	560153	207150	High	High	High	High	High	Not Found	High	High	High	High	High	3.18
n/a	High	Master Protein	P20108	Thioredoxin-dependent peroxide reductase, mitochondrial OS=Mus musculus OX=10090 GN=Prdx3 PE=1 SV=1	3	FALSE	1	6	1	257	28.1	7.58	8.11	1	1	0	0.88	1.207	1.006	0.853	0.01	0.978	0.792	0.286	1.384	0.289	35392.9	31128.2	42728.6	35617.9	30173.8		34603	28032.8	10136.8	48982.1	10237.2	High	High	High	High	High	Not Found	High	High	High	High	High	3.17
		Master Protein	TRY2_BOVIN	(Common contaminant protein)	3	FALSE	1	2	1	247	26.3	4.92		1		0	1.319	32.876	1.197	7.826	0.01	1.361	0.652	11.015	9.156	4.944	19686.2	25968.6	647207	23564.3	154061		26784.3	12827.5	216848	180248	97332.8	High	High	High	High	High	Not Found	High	High	High	High	High	3.16
		Master Protein	P54822	Adenylosuccinate lyase OS=Mus musculus OX=10090 GN=Adsl PE=1 SV=2	1	FALSE	1	1	1	484	54.8	7.27		1		0	0.762	0.01	0.561	0.56	0.01	1.069	0.701	0.259	0.813	0.238	5248.92	3998.68		2946.16	2940		5608.67	3678.19	1357.26	4268.16	1248.83	High	High	Not Found	High	High	Not Found	High	High	High	High	High	3.15
n/a	Medium	Master Protein	P47878	Insulin-like growth factor-binding protein 3 OS=Mus musculus OX=10090 GN=Igfbp3 PE=2 SV=2	4	FALSE	1	3	1	292	31.7	8.38	2	1	1	0	0.655	1.028	1.601	0.415	0.01	0.529	0.919	1.36	0.499	1.322	8325.14	5455.2	8556.14	13330.2	3458.34		4404.76	7653.6	11322.5	4157.6	11008	High	High	High	High	High	Not Found	High	High	High	High	High	3.14
n/a	High	Master Protein	Q62178	Semaphorin-4A OS=Mus musculus OX=10090 GN=Sema4a PE=1 SV=2	1	FALSE	1	4	1	760	83.4	7.72	4.63	1	1	0	0.91	1.693	1.479	0.87	2.441	1.169	0.938	0.82	1.047	0.665	61479.6	55916.3	104104	90927.3	53514.3		71899.7	57695.4	50442.2	64347.4	40910.9	High	High	High	High	High	High	High	High	High	High	High	3.13
		Master Protein	Q9R1P4	Proteasome subunit alpha type-1 OS=Mus musculus OX=10090 GN=Psma1 PE=1 SV=1	3	FALSE	1	1	1	263	29.5	6.46		1		0	0.936	1.323	1.357	1.5	0.01	1.315	0.973	0.643	0.83	0.577	63844.2	59731.8	84465	86621.8	95772.1		83947.2	62120.1	41033.9	52965.4	36843.3	High	High	High	High	High	Not Found	High	High	High	High	High	3.12
n/a	High	Master Protein	P43137	Lithostathine-1 OS=Mus musculus OX=10090 GN=Reg1 PE=1 SV=1	7	FALSE	1	5	1	165	18.5	6.51	8.3	1	1	0	1.754	7.012	2.561	4.007	0.01	4.128	3.433	4.928	4.653	1.652	2340.42	4105.11	16412.1	5993.78	9378.75		9660.26	8034	11533	10889.3	3866.41	High	High	High	High	High	Not Found	High	High	High	High	High	3.12
n/a	High	Master Protein	Q3UPF5	Zinc finger CCCH-type antiviral protein 1 OS=Mus musculus OX=10090 GN=Zc3hav1 PE=1 SV=1	1	FALSE	1	4	1	946	106.6	8.27	4.74	1	1	0	0.559	0.557	1.102	0.597	0.01	0.714	0.519	0.254	0.512	0.233	10489	5864.02	5842.96	11554.9	6261.56		7490.42	5439.66	2666.78	5369.46	2448	High	High	High	High	High	Not Found	High	High	High	High	High	3.12
		Master Protein	Q9DCZ4	MICOS complex subunit Mic26 OS=Mus musculus OX=10090 GN=Apoo PE=1 SV=2	3	FALSE	1	2	1	198	22.6	9.25		1		0	0.881	0.474	0.931	0.946	0.01	0.734	0.473	0.273	0.55	0.166	30741.5	27084.7	14583.5	28633.9	29088.3		22573.3	14534	8390	16895	5114.33	High	High	High	High	High	Not Found	High	High	High	High	High	3.11
n/a	High	Master Protein	Q9D880	Mitochondrial import inner membrane translocase subunit TIM50 OS=Mus musculus OX=10090 GN=Timm50 PE=1 SV=1	2	FALSE	1	4	1	353	39.8	8.13	6.01	1	1	0	1.262	0.524	1.287	1.224	0.01	1.06	0.498	0.746	1.107	0.616	13404.1	16912.3	7030.23	17251.7	16407.4		14202.9	6677.3	9994.1	14834.5	8253.17	High	High	High	High	High	Not Found	High	High	High	High	High	3.1
		Master Protein	E9Q555	E3 ubiquitin-protein ligase RNF213 OS=Mus musculus OX=10090 GN=Rnf213 PE=1 SV=2	0	FALSE	1	1	1	5152	584.4	6.8		1		0																						High	High	High	High	High	High	High	High	High	High	High	3.1
n/a	Medium	Master Protein	Q8JZU2	Tricarboxylate transport protein, mitochondrial OS=Mus musculus OX=10090 GN=Slc25a1 PE=1 SV=1	3	FALSE	1	2	1	311	33.9	9.89	1.85	1	1	0	1.518	0.01	0.936	0.72	0.01	0.87	0.847	0.273	0.967	0.01	4316.79	6550.95		4040.26	3109.29		3756.08	3655.36	1179.18	4175.84		High	High	Not Found	High	High	Not Found	High	High	High	High	Not Found	3.1
n/a	High	Master Protein	P48758	Carbonyl reductase [NADPH] 1 OS=Mus musculus OX=10090 GN=Cbr1 PE=1 SV=3	16	FALSE	6	29	6	277	30.6	8.31	36.5	4	5	0	1.132	1.951	1.04	1.649	1.042	1.36	1.055	0.595	1.295	0.405	339191	383940	661663	352724	559365		461138	357857	201799	439131	137517	High	High	High	High	High	High	High	High	High	High	High	3.09
n/a	High	Master Protein	Q8VCR7	Protein ABHD14B OS=Mus musculus OX=10090 GN=Abhd14b PE=1 SV=1	5	FALSE	1	6	1	210	22.4	6.27	13.02	1	1	0	1.072	1.233	1.82	1.101	3.166	1.41	1.078	0.538	1.464	0.574	64358.8	69015.5	79342.8	117152	70868.6		90740.9	69390.2	34593.2	94236.9	36930.9	High	High	High	High	High	High	High	High	High	High	High	3.06
n/a	High	Master Protein	P10711	Transcription elongation factor A protein 1 OS=Mus musculus OX=10090 GN=Tcea1 PE=1 SV=2	3	FALSE	1	5	1	301	33.9	8.38	4.88	1	1	0	0.788	1.073	2.203	1.108	2.761	0.787	0.666	0.66	0.927	0.361	17790.5	14018.5	19092.9	39186	19708.1		13998.8	11844.4	11735.5	16483.9	6429.07	High	High	High	High	High	High	High	High	High	High	High	3.05
n/a	High	Master Protein	Q8BMP6	Golgi resident protein GCP60 OS=Mus musculus OX=10090 GN=Acbd3 PE=1 SV=3	3	FALSE	1	3	1	525	60.1	5.11	5.33	1	1	0																						High	High	High	High	High	Not Found	High	High	High	High	High	3.05
n/a	High	Master Protein	Q99P30	Peroxisomal coenzyme A diphosphatase NUDT7 OS=Mus musculus OX=10090 GN=Nudt7 PE=1 SV=2	8	FALSE	2	9	2	236	26.8	6.34	4.18	2	1	0	0.799	0.897	0.924	0.831	0.01	1.331	2.124	0.78	0.675	0.692	30498.4	24372	27369.5	28194.6	25345.8		40586.5	64784.8	23784.1	20588.8	21090	High	High	High	High	High	Not Found	High	High	High	High	High	3.04
n/a	High	Master Protein	P35922	Synaptic functional regulator FMR1 OS=Mus musculus OX=10090 GN=Fmr1 PE=1 SV=1	2	FALSE	1	4	1	614	68.9	7.62	6.41	1	1	0	0.56	1.348	1.831	1.369	0.01	0.857	0.648	0.62	1.019	0.528	6220.73	3484.28	8386.13	11392.2	8515.08		5331.79	4031.4	3858.42	6340.09	3282.43	High	High	High	High	High	Not Found	High	High	High	High	High	3.04
n/a	Medium	Master Protein	Q9D8E6	60S ribosomal protein L4 OS=Mus musculus OX=10090 GN=Rpl4 PE=1 SV=3	5	FALSE	3	5	3	419	47.1	11	1.88	3	2	0	1.463	1.664	1.725	2.17	0.01	1.433	1.457	2.258	2.531	0.981	52175.9	76320.8	86824.9	89998.7	113221		74767.9	76042.6	117794	132067	51176.9	High	High	High	High	High	High	High	High	High	High	High	3.04
		Master Protein	Q8K182	Complement component C8 alpha chain OS=Mus musculus OX=10090 GN=C8a PE=1 SV=1	1	FALSE	1	1	1	587	66	6.54		1		0	0.748	1.239	2.207	0.867	0.01	0.675	1.354	3.466	0.928	2.844	17406.8	13016.5	21568.9	38423.7	15089.7		11757.4	23568.2	60327.5	16149.3	49504.4	High	High	High	High	High	Not Found	High	High	High	High	High	3.04
n/a	High	Master Protein	P97823	Acyl-protein thioesterase 1 OS=Mus musculus OX=10090 GN=Lypla1 PE=1 SV=1	6	FALSE	2	6	2	230	24.7	6.62	7.44	2	2	0	1.305	0.777	0.898	1.244	0.476	1.309	1.048	0.682	1.572	0.551	272058	355013	211399	244352	338393		356020	285236	185451	427701	150003	High	High	High	High	High	High	High	High	High	High	High	3.03
n/a	Medium	Master Protein	P30681	High mobility group protein B2 OS=Mus musculus OX=10090 GN=Hmgb2 PE=1 SV=3	9	FALSE	2	3	2	210	24.1	7.31	0	2	1	0	0.89	0.921	1.048	1.146	1.091	0.886	0.615	0.293	0.687	0.324	89222.1	79377.1	82155.3	93466.7	102285		79032.3	54860.9	26178.9	61298.9	28889.2	High	High	High	High	High	High	High	High	High	High	High	3.02
n/a	Medium	Master Protein	P85094	Isochorismatase domain-containing protein 2A OS=Mus musculus OX=10090 GN=Isoc2a PE=1 SV=1	7	FALSE	2	3	2	206	22.4	8.02	0	2	1	0									100											1644.25		High	High	High	High	High	High	High	High	High	High	High	3.02
n/a	Medium	Master Protein	P37804	Transgelin OS=Mus musculus OX=10090 GN=Tagln PE=1 SV=3	6	FALSE	2	3	2	201	22.6	8.81	2.29	2	1	0	0.866	1.59	1.615	0.761	0.01	0.736	0.551	0.815	0.747	0.621	19119.4	16550	30409	30869.3	14542.5		14076.4	10533.9	15586.3	14288.3	11875.5	High	High	High	High	High	High	High	High	High	High	High	3.02
n/a	High	Master Protein	P62874	Guanine nucleotide-binding protein G(I)/G(S)/G(T) subunit beta-1 OS=Mus musculus OX=10090 GN=Gnb1 PE=1 SV=3	3	FALSE	1	4	1	340	37.4	6	4.47	1	1	0	0.835	1.07	0.82	0.603	0.01	0.545	0.64	0.444	0.565	0.363	23169.9	19355.3	24781.5	18987.9	13976.7		12616.1	14838.2	10280	13098	8410.73	High	High	High	High	High	Not Found	High	High	High	High	High	3.02
n/a	High	Master Protein	Q9DBG1	Sterol 26-hydroxylase, mitochondrial OS=Mus musculus OX=10090 GN=Cyp27a1 PE=1 SV=1	4	FALSE	2	5	2	533	60.7	9.14	5.18	2	1	0	0.791	0.821	1.419	0.65	0.01	2.038	0.902	1.024	0.96	0.678	7825.53	6193.85	6427.9	11106	5086.35		15948.3	7055.82	8010.14	7510.06	5304.17	High	High	High	High	High	High	High	High	High	High	High	3.01
n/a	High	Master Protein	Q9CR62	Mitochondrial 2-oxoglutarate/malate carrier protein OS=Mus musculus OX=10090 GN=Slc25a11 PE=1 SV=3	9	FALSE	4	7	4	314	34.1	9.94	4.39	4	2	0	1.01	1.102	0.858	1.056	0.01	0.861	0.787	1.354	1.309	0.405	24040.6	24276.2	26484.9	20629.3	25394		20694.2	18909.3	32562	31479.6	9728.45	High	High	High	High	High	High	High	High	High	High	High	3
n/a	High	Master Protein	P55292	Desmocollin-2 OS=Mus musculus OX=10090 GN=Dsc2 PE=1 SV=1	2	FALSE	2	6	2	902	99.9	4.94	4.19	2	1	0	0.988	1.123	1.396	1.041	0.01	1.243	1.191	0.737	1.024	0.785	62645.9	61879.5	70332.5	87427.8	65206.4		77878.1	74635.1	46181	64171.2	49160.7	High	High	High	High	High	Not Found	High	High	High	High	High	2.98
n/a	High	Master Protein	O35350	Calpain-1 catalytic subunit OS=Mus musculus OX=10090 GN=Capn1 PE=1 SV=1	1	FALSE	1	7	1	713	82.1	5.87	5.9	1	1	0	0.729	1.122	1.137	1.098	1.8	0.852	0.695	0.436	0.79	0.329	33922	24721.7	38062.6	38575.1	37263.3		28893	23583.4	14801.6	26803.6	11169.8	High	High	High	High	High	High	High	High	High	High	High	2.96
n/a	High	Master Protein	Q8CG16	Complement C1r-A subcomponent OS=Mus musculus OX=10090 GN=C1ra PE=1 SV=1	1	FALSE	1	5	1	707	80	5.66	6.25	1	1	0	0.895	2.142	1.777	0.845	0.01	1.253	0.847	1.097	1.024	0.727	52714.2	47195.4	112901	93652.3	44526.3		66051.8	44625	57831.1	53966	38327.5	High	High	High	High	High	Not Found	High	High	High	High	High	2.96
n/a	High	Master Protein	Q91ZX7	Prolow-density lipoprotein receptor-related protein 1 OS=Mus musculus OX=10090 GN=Lrp1 PE=1 SV=1	1	FALSE	3	7	3	4545	504.4	5.36	7.98	3	2	0	1.091	1.094	1.268	0.899	0.01	1.15	1.78	0.727	1.04	0.574	69634.6	76000.7	76166.6	88285.8	62574		80088	123947	50602.8	72421.5	39979.3	High	High	High	High	High	Not Found	High	High	High	High	High	2.95
n/a	High	Master Protein	P61967	AP-1 complex subunit sigma-1A OS=Mus musculus OX=10090 GN=Ap1s1 PE=1 SV=1	10	FALSE	1	4	1	158	18.7	5.73	6.86	1	1	0	0.418	0.01	0.01	0.654	0.01	0.685	0.01	0.206	0.413	0.17	4942.07	2064.48			3230.34		3385.71		1018.91	2042.21	839.655	High	High	Not Found	Not Found	High	Not Found	High	Not Found	High	High	High	2.95
n/a	Medium	Master Protein	Q91VJ2	Caveolae-associated protein 3 OS=Mus musculus OX=10090 GN=Cavin3 PE=1 SV=1	4	FALSE	1	2	1	260	27.8	5.57	2.99	1	1	0	1.228	1.312	1.797	1.843	2.484	0.859	0.708	0.581	0.646	0.385	27029.9	33189.1	35476.4	48562.5	49829		23205.2	19129.2	15716.1	17463.7	10407.3	High	High	High	High	High	High	High	High	High	High	High	2.95
n/a	Medium	Master Protein	Q9Z1N5	Spliceosome RNA helicase Ddx39b OS=Mus musculus OX=10090 GN=Ddx39b PE=1 SV=1	3	FALSE	2	4	2	428	49	5.67	1.74	2	1	0	0.738	1.157	1.525	0.863	0.748	0.776	0.597	0.484	0.656	0.241	197659	145967	228604	301491	170502		153387	118090	95661.7	129605	47728.9	High	High	High	High	High	High	High	High	High	High	High	2.94
n/a	High	Master Protein	P58281	Dynamin-like 120 kDa protein, mitochondrial OS=Mus musculus OX=10090 GN=Opa1 PE=1 SV=1	2	FALSE	3	5	3	960	111.3	7.55	5.1	3	1	0	0.636	0.602	0.605	0.509	1.28	0.512	0.541	0.333	0.59	0.3	245860	156398	147942	148728	125091		125851	133066	81781.3	145055	73685.3	High	High	High	High	High	High	High	High	High	High	High	2.94
n/a	High	Master Protein	P00329	Alcohol dehydrogenase 1 OS=Mus musculus OX=10090 GN=Adh1 PE=1 SV=2	5	FALSE	2	3	2	375	39.7	8.1	4.19	1	1	0	1.249	1.354	1.336	1.354	0.01	1.547	1.379	3.513	2.192	1.802	14839.6	18532.9	20100.1	19823.7	20087		22955.8	20465	52135.1	32531.3	26743.2	High	High	High	High	High	Not Found	High	High	High	High	High	2.93
n/a	High	Master Protein	Q9DB77	Cytochrome b-c1 complex subunit 2, mitochondrial OS=Mus musculus OX=10090 GN=Uqcrc2 PE=1 SV=1	5	FALSE	3	11	3	453	48.2	9.25	14.67	2	3	0	1.114	0.73	0.63	0.92	0.01	0.998	0.835	0.485	0.697	0.288	25902.5	28857.4	18919.6	16310.5	23828.1		25838.6	21634.1	12554.5	18044	7466.2	High	High	High	High	High	Not Found	High	High	High	High	High	2.92
n/a	High	Master Protein	Q9JLJ2	4-trimethylaminobutyraldehyde dehydrogenase OS=Mus musculus OX=10090 GN=Aldh9a1 PE=1 SV=1	6	FALSE	3	10	3	494	53.5	6.98	14.01	3	2	0	1.812	0.8	0.807	1.332	0.01	2.527	3.486	0.878	1.825	0.238	3927.78	7115.76	3143.3	3168.49	5233.58		9927.38	13693.8	3449.74	7168.35	936.126	High	High	High	High	High	Not Found	High	High	High	High	High	2.91
n/a	High	Master Protein	P06801	NADP-dependent malic enzyme OS=Mus musculus OX=10090 GN=Me1 PE=1 SV=2	3	FALSE	2	9	2	572	63.9	7.44	14.32	2	2	0	2.175	0.66	0.01	2.39	0.01	2.194	0.729	0.998	2.259	0.659	4136.1	8995.01	2727.88		9885.22		9074.86	3016.06	4127.11	9342.5	2726.18	High	High	High	High	High	Not Found	High	High	High	High	High	2.91
n/a	High	Master Protein	Q03249	Galactose-1-phosphate uridylyltransferase OS=Mus musculus OX=10090 GN=Galt PE=1 SV=3	3	FALSE	1	4	1	379	43.2	6.77	4.61	1	1	0	0.716	0.712	1.117	0.725	0.01	0.778	0.506	0.578	0.731	0.388	13653.6	9779.04	9727.14	15244.7	9895.88		10616.5	6913.98	7887.66	9983.56	5303.76	High	High	High	High	High	Not Found	High	High	High	High	High	2.9
		Master Protein	P61922	4-aminobutyrate aminotransferase, mitochondrial OS=Mus musculus OX=10090 GN=Abat PE=1 SV=1	1	FALSE	1	1	1	500	56.4	8.09		1		0	0.839	0.64	0.785	0.721	1.763	0.972	0.799	0.345	1.355	0.255	58120.2	48761.8	37180.5	45627.8	41899.1		56488.9	46434.5	20026.5	78766.2	14834.2	High	High	High	High	High	High	High	High	High	High	High	2.9
n/a	High	Master Protein	Q8BP67	60S ribosomal protein L24 OS=Mus musculus OX=10090 GN=Rpl24 PE=1 SV=2	10	FALSE	3	8	3	157	17.8	11.25	10.19	3	2	0	0.833	0.893	1.155	0.924	1.344	0.856	0.891	0.507	0.998	0.314	100612	83784.5	89864.6	116181	92917.7		86109.3	89692.6	51050.2	100430	31553.2	High	High	High	High	High	High	High	High	High	High	High	2.89
		Master Protein	P40124	Adenylyl cyclase-associated protein 1 OS=Mus musculus OX=10090 GN=Cap1 PE=1 SV=4	3	FALSE	2	2	2	474	51.5	7.52		2		0	0.978	0.861	1.305	1.345	2.345	1.118	0.966	0.725	1.002	0.716	243972	238596	210149	318363	328175		272685	235749	176766	244354	174628	High	High	High	High	High	High	High	High	High	High	High	2.88
n/a	High	Master Protein	Q9D7B6	Isobutyryl-CoA dehydrogenase, mitochondrial OS=Mus musculus OX=10090 GN=Acad8 PE=1 SV=2	2	FALSE	1	4	1	413	45	8.13	6.2	1	1	0	0.747	0.66	0.811	0.512	0.01	0.854	1.007	0.203	0.763	0.179	41234	30782.8	27234	33435.6	21127.5		35222.7	41540.6	8369.9	31451.6	7378.07	High	High	High	High	High	Not Found	High	High	High	High	High	2.88
n/a	High	Master Protein	Q9CWS0	N(G),N(G)-dimethylarginine dimethylaminohydrolase 1 OS=Mus musculus OX=10090 GN=Ddah1 PE=1 SV=3	6	FALSE	2	7	2	285	31.4	5.97	11.02	1	2	0	1.206	0.721	1.525	1.279	0.01	2.534	1.537	0.987	2.028	0.564	8708.95	10504	6276.06	13276.9	11141.2		22067	13388	8592.21	17663.5	4916.03	High	High	High	High	High	Not Found	High	High	High	High	High	2.87
n/a	High	Master Protein	Q9Z1R3	Apolipoprotein M OS=Mus musculus OX=10090 GN=Apom PE=1 SV=1	15	FALSE	4	8	4	190	21.3	6.52	6.99	4	1	0	1.119	1.544	1.033	1.715	0.863	1.112	0.7	1.451	1.169	1.347	157917	176781	243851	163153	270879		175675	110582	229148	184577	212720	High	High	High	High	High	High	High	High	High	High	High	2.87
n/a	High	Master Protein	Q9Z0L8	Gamma-glutamyl hydrolase OS=Mus musculus OX=10090 GN=Ggh PE=1 SV=2	3	FALSE	1	3	1	317	35.4	7.5	4.79	1	1	0	1.72	2.436	1.345	1.02	0.01	2.121	3.747	1.519	2.377	1.103	20112.1	34597.7	48989	27056.1	20523.1		42658.3	75368.7	30543	47814.1	22191.3	High	High	High	High	High	Not Found	High	High	High	High	High	2.87
n/a	Medium	Master Protein	P97324	Glucose-6-phosphate 1-dehydrogenase 2 OS=Mus musculus OX=10090 GN=G6pd2 PE=1 SV=3	2	FALSE	1	2	1	513	59.1	6.84	2.84	1	1	0	1.338	1.749	1.258	2.694	2.524	1.401	0.848	1.693	1.602	1.051	34884.1	46671.8	61017.6	43875.8	93973		48857	29578	59066.1	55892.4	36666.5	High	High	High	High	High	High	High	High	High	High	High	2.87
		Master Protein	P32848	Parvalbumin alpha OS=Mus musculus OX=10090 GN=Pvalb PE=1 SV=3	6	FALSE	1	1	1	110	11.9	5.19		1		0	0.437	0.741	0.927	0.693	2.015	0.6	0.602	0.77	0.581	1.111	42735.3	18679.9	31685.2	39620.4	29609.4		25652	25707.2	32890.7	24825.2	47490.6	High	High	High	High	High	High	High	High	High	High	High	2.86
n/a	High	Master Protein	Q99JY9	Actin-related protein 3 OS=Mus musculus OX=10090 GN=Actr3 PE=1 SV=3	4	FALSE	2	4	2	418	47.3	5.88	4.15	2	1	0	0.741	1.047	1.242	1.067	3.044	0.712	0.652	0.472	0.592	0.284	33679.8	24971.5	35255.8	41839.2	35943.3		23973.1	21958.3	15884.6	19930.9	9559.14	High	High	High	High	High	High	High	High	High	High	High	2.86
n/a	Medium	Master Protein	P61164	Alpha-centractin OS=Mus musculus OX=10090 GN=Actr1a PE=1 SV=1	4	FALSE	2	4	2	376	42.6	6.64	0	2	1	0	1.131	1.215	1.694	1.59	0.01	1.346	1.041	1.304	1.11	0.593	18552.8	20977.8	22533.4	31426.4	29494.4		24971.3	19309.1	24194.8	20593	10996.1	High	High	High	High	High	Not Found	High	High	High	High	High	2.86
n/a	Medium	Master Protein	Q8BP40	Lysophosphatidic acid phosphatase type 6 OS=Mus musculus OX=10090 GN=Acp6 PE=1 SV=1	5	FALSE	2	3	2	418	47.6	7.72	0	2	1	0	0.941	1.187	1.099	1.143	0.01	0.828	0.791	0.379	1.06	0.41	14737.9	13874.8	17498.3	16195.5	16844.1		12205.3	11661.7	5591.54	15625.2	6037.27	High	High	High	High	High	Not Found	High	High	High	High	High	2.85
n/a	High	Master Protein	Q8R2Q4	Ribosome-releasing factor 2, mitochondrial OS=Mus musculus OX=10090 GN=Gfm2 PE=1 SV=2	1	FALSE	1	4	1	779	86.1	6.43	4.55	1	1	0	1.315	0.998	0.924	0.994	2.425	1.303	1.068	0.616	1.114	0.394	24643.8	32395.8	24589.7	22769.7	24499.4		32121.6	26331	15173.2	27460.3	9714.02	High	High	High	High	High	High	High	High	High	High	High	2.84
		Master Protein	Q91VW3	SH3 domain-binding glutamic acid-rich-like protein 3 OS=Mus musculus OX=10090 GN=Sh3bgrl3 PE=1 SV=1	16	FALSE	2	2	2	93	10.5	5.14		2		0	0.538	0.928	0.881	1.153	0.01	0.918	0.514	0.429	0.633	0.403	40476.1	21761.8	37563.4	35660.7	46666.6		37138	20808.1	17360.4	25603.4	16293.9	High	High	High	High	High	Not Found	High	High	High	High	High	2.84
n/a	Medium	Master Protein	Q9D0F3	Protein ERGIC-53 OS=Mus musculus OX=10090 GN=Lman1 PE=1 SV=1	2	FALSE	1	3	1	517	57.8	6.34	0	1	1	0	1.013	1.208	1.184	0.782	0.01	1.078	0.963	0.57	1.208	0.571	50131.6	50759.6	60545.2	59368.8	39191.1		54059.5	48280.8	28567.9	60576	28642.1	High	High	High	High	High	Not Found	High	High	High	High	High	2.83
n/a	High	Master Protein	Q62418	Drebrin-like protein OS=Mus musculus OX=10090 GN=Dbnl PE=1 SV=2	4	FALSE	2	5	2	436	48.7	4.92	6.42	2	1	0	0.666	1.26	1.546	1.326	0.01	0.918	0.581	2.126	0.883	0.539	20435.2	13608.7	25741.7	31582.8	27094.6		18755.5	11869.5	43440.7	18039.3	11011.1	High	High	High	High	High	Not Found	High	High	High	High	High	2.81
n/a	High	Master Protein	Q9CQN1	Heat shock protein 75 kDa, mitochondrial OS=Mus musculus OX=10090 GN=Trap1 PE=1 SV=1	8	FALSE	6	11	5	706	80.2	6.68	19.73	3	5	0	0.78	0.663	0.628	0.709	0.963	0.757	0.821	0.359	0.568	0.324	114953	89690.8	76163	72183.7	81502.7		86993.5	94399	41280.3	65282.2	37280.8	High	High	High	High	High	High	High	High	High	High	High	2.81
n/a	Medium	Master Protein	Q91VS7	Microsomal glutathione S-transferase 1 OS=Mus musculus OX=10090 GN=Mgst1 PE=1 SV=3	5	FALSE	1	6	1	155	17.5	9.66	0	1	1	0	1.219	0.585	0.799	0.88	1.351	1.111	0.863	0.412	1.111	0.191	161740	197113	94563.3	129179	142369		179684	139612	66630.2	179760	30855.2	High	High	High	High	High	High	High	High	High	High	High	2.8
n/a	High	Master Protein	Q9D883	Splicing factor U2AF 35 kDa subunit OS=Mus musculus OX=10090 GN=U2af1 PE=1 SV=4	5	FALSE	1	6	1	239	27.8	8.81	4.99	1	1	0																						High	High	High	High	High	Not Found	High	High	High	High	High	2.8
n/a	High	Master Protein	Q8JZR0	Long-chain-fatty-acid--CoA ligase 5 OS=Mus musculus OX=10090 GN=Acsl5 PE=1 SV=1	2	FALSE	2	5	2	683	76.2	7.09	4.74	2	1	0	1.265	2.527	1.239	1.547	0.01	1.838	1.884	1.843	2.257	0.751	22975.2	29064	58050.8	28473.9	35532.3		42217.1	43283	42346.5	51863	17249	High	High	High	High	High	Not Found	High	High	High	High	High	2.8
n/a	Medium	Master Protein	P14094	Sodium/potassium-transporting ATPase subunit beta-1 OS=Mus musculus OX=10090 GN=Atp1b1 PE=1 SV=1	3	FALSE	1	2	1	304	35.2	8.65	2.04	1	1	0	0.359	0.99	1.234	0.596	2.457	0.435	0.444	0.151	0.286	0.136	26902.3	9656.17	26626.8	33196.5	16039.7		11689.6	11952.1	4055.62	7694.6	3655.56	High	High	High	High	High	High	High	High	High	High	High	2.8
n/a	High	Master Protein	Q91VF2	Histamine N-methyltransferase OS=Mus musculus OX=10090 GN=Hnmt PE=1 SV=1	5	FALSE	2	4	2	295	33.6	5.06	5.66	2	1	0	1.221	1.261	0.893	1.463	0.01	1.572	1.006	1.725	2.244	0.811	8776.11	10712	11062.4	7834.19	12838		13794.8	8825.43	15140.3	19694.4	7115.52	High	High	High	High	High	Not Found	High	High	High	High	High	2.78
n/a	High	Master Protein	Q9CZ13	Cytochrome b-c1 complex subunit 1, mitochondrial OS=Mus musculus OX=10090 GN=Uqcrc1 PE=1 SV=2	5	FALSE	3	7	3	480	52.8	6.21	7.04	3	3	0	0.715	0.494	0.583	0.436	0.469	0.602	0.602	0.141	0.362	0.089	129294	92509.4	63912.5	75319.8	56380		77897.8	77878.4	18264.7	46814.4	11566.5	High	High	High	High	High	High	High	High	High	High	High	2.78
n/a	Medium	Master Protein	Q9JMA1	Ubiquitin carboxyl-terminal hydrolase 14 OS=Mus musculus OX=10090 GN=Usp14 PE=1 SV=3	2	FALSE	1	2	1	493	56	5.24	0	1	1	0																						High	High	High	High	High	Not Found	High	High	High	High	High	2.77
n/a	Medium	Master Protein	Q80XN0	D-beta-hydroxybutyrate dehydrogenase, mitochondrial OS=Mus musculus OX=10090 GN=Bdh1 PE=1 SV=2	8	FALSE	4	8	4	343	38.3	9.01	2.07	3	1	0	1.048	0.648	0.675	0.874	1.585	0.835	0.655	0.405	0.902	0.302	518122	543152	335904	349615	452648		432387	339254	209732	467417	156266	High	High	High	High	High	High	High	High	High	High	High	2.76
n/a	High	Master Protein	Q8R429	Sarcoplasmic/endoplasmic reticulum calcium ATPase 1 OS=Mus musculus OX=10090 GN=Atp2a1 PE=1 SV=1	2	FALSE	2	4	2	994	109.4	5.22	5	2	1	0	0.768	1.083	1.2	1.086	2.204	1.169	1.061	0.467	0.59	0.663	58768.2	45160.7	63631.6	70532.2	63835.4		68704.8	62347.5	27453.2	34696.2	38955.8	High	High	High	High	High	High	High	High	High	High	High	2.75
n/a	High	Master Protein	Q9CQC6	Basic leucine zipper and W2 domain-containing protein 1 OS=Mus musculus OX=10090 GN=Bzw1 PE=1 SV=1	4	FALSE	2	5	2	419	48	5.92	5.54	2	1	0	1.075	1.471	2.309	1.579	0.01	1.008	0.949	0.725	0.975	0.531	56725.8	60982.6	83438.4	130954	89585.5		57206.5	53812.1	41123.7	55302	30131.7	High	High	High	High	High	Not Found	High	High	High	High	High	2.74
n/a	High	Master Protein	P62082	40S ribosomal protein S7 OS=Mus musculus OX=10090 GN=Rps7 PE=2 SV=1	4	FALSE	1	3	1	194	22.1	10.1	5.69	1	1	0	1.344	0.7	1.372	1.762	0.01	1.547	1.494	1.182	1.669	0.7	15394.1	20694.6	10777.6	21117.8	27122.4		23815.8	23000.9	18195.3	25698.5	10769.4	High	High	High	High	High	Not Found	High	High	High	High	High	2.74
n/a	Medium	Master Protein	P58389	Serine/threonine-protein phosphatase 2A activator OS=Mus musculus OX=10090 GN=Ptpa PE=1 SV=1	2	FALSE	1	2	1	323	36.7	6.39	1.83	1	1	0	0.782	1.354	1.155	0.903	0.01	0.763	0.613	0.69	0.77	0.395	14430.7	11280.2	19537.9	16665.3	13024.2		11006.1	8843.58	9963.71	11117.4	5698	High	High	High	High	High	Not Found	High	High	High	High	High	2.73
n/a	High	Master Protein	Q9D6Y7	Mitochondrial peptide methionine sulfoxide reductase OS=Mus musculus OX=10090 GN=Msra PE=1 SV=1	13	FALSE	3	9	3	233	26	8.41	5.54	3	2	0	0.81	0.535	0.682	0.807	0.01	0.761	0.804	0.419	0.646	0.343	87748.9	71045.4	46924.4	59801.3	70770.8		66746.9	70586.7	36729.6	56707.8	30055.3	High	High	High	High	High	Not Found	High	High	High	High	High	2.72
n/a	High	Master Protein	Q62189	U1 small nuclear ribonucleoprotein A OS=Mus musculus OX=10090 GN=Snrpa PE=1 SV=3	3	FALSE	1	4	1	287	31.8	9.8	5.79	1	1	0	0.692	0.722	0.901	0.704	0.01	0.647	0.514	0.269	0.403	0.155	66774.5	46224.5	48204.5	60155.2	47034.9		43188.9	34290.9	17980.1	26899.6	10347.1	High	High	High	High	High	Not Found	High	High	High	High	High	2.7
n/a	Medium	Master Protein	Q8BGC4	Prostaglandin reductase-3 OS=Mus musculus OX=10090 GN=Zadh2 PE=1 SV=1	6	FALSE	3	5	3	377	40.5	7.42	1.97	3	1	0	0.973	0.711	0.802	0.689	1.614	0.802	0.943	1.148	0.868	0.586	112955	109890	80280.4	90601.5	77791.6		90632.6	106477	129654	98003.6	66163.6	High	High	High	High	High	High	High	High	High	High	High	2.7
n/a	Medium	Master Protein	Q9CZ30	Obg-like ATPase 1 OS=Mus musculus OX=10090 GN=Ola1 PE=1 SV=1	2	FALSE	1	2	1	396	44.7	7.81	2.67	1	1	0	0.931	1.424	1.355	1.116	0.01	0.685	0.637	0.592	1.517	0.374	30285.4	28194.2	43114.7	41039.3	33789.2		20755.6	19302.1	17943	45957	11334	High	High	High	High	High	Not Found	High	High	High	High	High	2.69
n/a	Medium	Master Protein	Q63836	Selenium-binding protein 2 OS=Mus musculus OX=10090 GN=Selenbp2 PE=1 SV=2	2	FALSE	2	3	2	472	52.6	6.18	0	2	1	0	0.83	0.874	0.52	0.712	0.01	1.254	2.272	0.283	1.084	0.333	30512.8	25332.6	26665.7	15859.8	21712.2		38260.7	69314.4	8630.21	33090.3	10165.3	High	High	High	High	High	Not Found	High	High	High	High	High	2.69
n/a	High	Master Protein	Q78JT3	3-hydroxyanthranilate 3,4-dioxygenase OS=Mus musculus OX=10090 GN=Haao PE=1 SV=1	6	FALSE	2	7	2	286	32.8	6.54	10.3	1	2	0	0.943	0.824	1.384	0.516	0.01	1.147	1.584	0.363	1.047	0.389	64465.8	60807.3	53107.8	89223.3	33267.3		73944.9	102129	23400.2	67463.7	25090.8	High	High	High	High	High	Not Found	High	High	High	High	High	2.66
		Master Protein	Q8VDP6	CDP-diacylglycerol--inositol 3-phosphatidyltransferase OS=Mus musculus OX=10090 GN=Cdipt PE=1 SV=1	3	FALSE	1	1	1	213	23.6	8.27		1		0	0.769	0.997	1.026	0.821	1.593	0.591	0.544	0.476	0.8	0.228	188890	145208	188357	193854	155153		111640	102789	89916	151134	42978.7	High	High	High	High	High	High	High	High	High	High	High	2.65
n/a	High	Master Protein	P99029	Peroxiredoxin-5, mitochondrial OS=Mus musculus OX=10090 GN=Prdx5 PE=1 SV=2	9	FALSE	2	9	2	210	21.9	8.85	13.78	2	2	0	0.84	0.742	0.666	0.98	0.01	0.938	0.764	0.311	0.843	0.58	83550.3	70216.5	62033.2	55636.4	81841.9		78357.9	63808.3	25974.5	70463.2	48446.5	High	High	High	High	High	Not Found	High	High	High	High	High	2.63
n/a	High	Master Protein	P97328	Ketohexokinase OS=Mus musculus OX=10090 GN=Khk PE=1 SV=1	8	FALSE	3	13	3	298	32.7	6.16	15.19	3	2	0	0.848	0.8	0.686	0.594	0.01	0.659	1.591	0.425	1.271	0.309	876010	742635	701035	601277	520299		577445	1.39392e+06	372382	1.11334e+06	270973	High	High	High	High	High	High	High	High	High	High	High	2.63
n/a	Medium	Master Protein	O88668	Protein CREG1 OS=Mus musculus OX=10090 GN=Creg1 PE=1 SV=1	3	FALSE	1	6	1	220	24.4	6.42	2.21	1	1	0	2.484	0.878	0.901	1.029	0.01	4.392	4.638	3.602	6.989	2.265	19216.8	47738.6	16880.4	17321.9	19770.5		84407.8	89129.7	69217	134309	43526.9	High	High	High	High	High	Not Found	High	High	High	High	High	2.62
n/a	High	Master Protein	P52196	Thiosulfate sulfurtransferase OS=Mus musculus OX=10090 GN=Tst PE=1 SV=3	11	FALSE	5	10	5	297	33.4	7.85	3.3	5	1	0	1.061	0.593	0.6	0.637	1.018	0.948	1.03	0.457	0.874	0.293	1.19239e+06	1.26566e+06	707073	715834	758982		1.13027e+06	1.22855e+06	544404	1.04268e+06	349857	High	High	High	High	High	High	High	High	High	High	High	2.6
n/a	High	Master Protein	Q8BP47	Asparagine--tRNA ligase, cytoplasmic OS=Mus musculus OX=10090 GN=Nars PE=1 SV=2	3	FALSE	2	4	2	559	64.2	5.86	4.65	2	1	0	0.53	0.763	1.266	0.79	0.01	0.596	0.533	0.236	0.563	0.2	63369.9	33614.7	48351.4	80199.5	50078.7		37741.9	33795.1	14965.4	35650.4	12650.9	High	High	High	High	High	Not Found	High	High	High	High	High	2.58
		Master Protein	E9Q557	Desmoplakin OS=Mus musculus OX=10090 GN=Dsp PE=1 SV=1	1	FALSE	5	7	5	2883	332.7	6.8		5		0	0.439	0.464	0.42	0.433	0.746	0.514	0.482	0.286	0.514	0.294	411486	180709	191069	172996	178277		211435	198438	117588	211425	120942	High	High	High	High	High	High	High	High	High	High	High	2.56
n/a	High	Master Protein	P68510	14-3-3 protein eta OS=Mus musculus OX=10090 GN=Ywhah PE=1 SV=2	7	FALSE	2	9	1	246	28.2	4.89	17.19	1	2	0	0.694	1.449	1.049	1.096	0.01	0.864	0.76	0.618	0.865	0.334	40245.4	27913.7	58329.5	42235.4	44100.9		34769.4	30581.5	24881.9	34799.6	13450.1	High	High	High	High	High	Not Found	High	High	High	High	High	2.55
n/a	High	Master Protein	Q9EQ21	Hepcidin OS=Mus musculus OX=10090 GN=Hamp PE=2 SV=1	14	FALSE	1	3	1	83	9.3	8.44	5	1	1	0						100		100		100							2603.01		31889.3		13934.2	Not Found	Not Found	Not Found	Not Found	Not Found	Not Found	High	Not Found	High	Not Found	High	2.54
n/a	High	Master Protein	Q99KK7	Dipeptidyl peptidase 3 OS=Mus musculus OX=10090 GN=Dpp3 PE=1 SV=2	2	FALSE	2	6	2	738	82.8	5.38	7.15	2	2	0	1.239	0.897	1.323	1.616	0.01	1.923	1.491	1.624	1.813	0.859	17635.8	21853.6	15816.1	23336.7	28496.9		33906	26303	28646.4	31979.3	15147.8	High	High	High	High	High	Not Found	High	High	High	High	High	2.53
n/a	Medium	Master Protein	Q8BX10	Serine/threonine-protein phosphatase PGAM5, mitochondrial OS=Mus musculus OX=10090 GN=Pgam5 PE=1 SV=1	4	FALSE	1	4	1	288	32	9.04	2.81	1	1	0	0.883	1.091	0.928	0.873	0.01	1.006	0.583	0.72	0.738	0.462	5791.17	5112.8	6318.74	5374.11	5057.55		5824.09	3378.74	4170.07	4271.53	2676.61	High	High	High	High	High	Not Found	High	High	High	High	High	2.53
n/a	High	Master Protein	Q9R0G6	Cartilage oligomeric matrix protein OS=Mus musculus OX=10090 GN=Comp PE=1 SV=2	1	FALSE	1	3	1	755	82.3	4.64	5.86	1	1	0	0.371	0.817	1.228	0.566	0.01	0.597	0.654	0.315	0.499	0.416	35928.6	13326.5	29341.8	44134.7	20343.3		21432.9	23510.5	11308.3	17916.2	14934.4	High	High	High	High	High	Not Found	High	High	High	High	High	2.51
n/a	High	Master Protein	P18760	Cofilin-1 OS=Mus musculus OX=10090 GN=Cfl1 PE=1 SV=3	9	FALSE	2	5	1	166	18.5	8.09	11.14	1	2	0	1.266	1.264	0.795	1.833	0.01	1.201	1.027	0.921	1.39	0.619	50569.9	64030	63897.4	40220.8	92677.3		60749.2	51910.2	46554.4	70279.6	31327.4	High	High	High	High	High	Not Found	High	High	High	High	High	2.49
		Master Protein	P97500	Myelin transcription factor 1-like protein OS=Mus musculus OX=10090 GN=Myt1l PE=1 SV=3	1	FALSE	2	2	2	1187	132.9	4.94		2		0	100			100		100	100	100	100	100		22072.5			29750.8		26283.5	25207.1	103754	25342.1	112322	High	High	High	High	High	High	High	High	High	High	High	2.48
n/a	Medium	Master Protein	P52480	Pyruvate kinase PKM OS=Mus musculus OX=10090 GN=Pkm PE=1 SV=4	3	FALSE	2	4	2	531	57.8	7.47	2.21	2	1	0	0.7	1.126	0.857	1.106	0.972	0.744	0.543	0.365	0.589	0.442	127722	89423.2	143770	109516	141216		95087.4	69403.1	46578.8	75236.8	56411.2	High	High	High	High	High	High	High	High	High	High	High	2.48
n/a	High	Master Protein	O35453	Serine protease hepsin OS=Mus musculus OX=10090 GN=Hpn PE=1 SV=3	3	FALSE	2	5	2	436	46.8	7.43	4.96	2	1	0	1.102	1.526	1.42	1.096	3.259	1.976	1.856	1.46	1.369	0.931	103636	114171	158163	147176	113561		204825	192361	151310	141912	96466.1	High	High	High	High	High	High	High	High	High	High	High	2.47
n/a	High	Master Protein	Q61398	Procollagen C-endopeptidase enhancer 1 OS=Mus musculus OX=10090 GN=Pcolce PE=1 SV=2	2	FALSE	1	3	1	468	50.1	8.41	5.56	1	1	0	1.777	3.446	2.344	1.583	0.01	2.04	1.528	1.776	1.381	1.293	6847.9	12171.4	23599.1	16049.9	10842.9		13972	10460.6	12162.6	9453.84	8850.97	High	High	High	High	High	Not Found	High	High	High	High	High	2.46
		Master Protein	O35488	Very long-chain acyl-CoA synthetase OS=Mus musculus OX=10090 GN=Slc27a2 PE=1 SV=2	1	FALSE	1	1	1	620	70.4	8.9		1		0	1.724	0.789	1.246	1.233	0.01	2.13	2.981	0.795	2.224	0.608	11430.6	19711.3	9023.62	14236.9	14096.7		24349.4	34070.6	9088.84	25427.2	6953.14	High	High	High	High	High	Not Found	High	High	High	High	High	2.45
n/a	High	Master Protein	Q9EQU5	Protein SET OS=Mus musculus OX=10090 GN=Set PE=1 SV=1	5	FALSE	2	8	2	289	33.4	4.32	8.93	2	1	0	0.372	0.557	1.141	0.506	1.238	0.377	0.341	0.162	0.286	0.154	96342.3	35847.4	53626.1	109937	48726.5		36279.3	32809.7	15574.5	27532.9	14868.1	High	High	High	High	High	High	High	High	High	High	High	2.45
n/a	High	Master Protein	P50136	2-oxoisovalerate dehydrogenase subunit alpha, mitochondrial OS=Mus musculus OX=10090 GN=Bckdha PE=1 SV=1	2	FALSE	1	4	1	442	50.3	8.06	4.82	1	1	0	0.865	0.33	0.555	0.525	2.361	1.016	0.778	0.242	0.547	0.162	134102	116022	44197.9	74438.1	70432.9		136196	104391	32499.3	73420.6	21727.2	High	High	High	High	High	High	High	High	High	High	High	2.45
n/a	Medium	Master Protein	Q9CZ44	NSFL1 cofactor p47 OS=Mus musculus OX=10090 GN=Nsfl1c PE=1 SV=1	2	FALSE	1	2	1	370	40.7	5.15	2.36	1	1	0	0.82	0.795	2.393	0.977	0.01	1.235	1.031	0.649	0.83	0.363	14574.4	11952.4	11583.8	34877.1	14239.8		17995.5	15020.7	9462.44	12089.7	5295.52	High	High	High	High	High	Not Found	High	High	High	High	High	2.44
		Master Protein	Q9DCN2	NADH-cytochrome b5 reductase 3 OS=Mus musculus OX=10090 GN=Cyb5r3 PE=1 SV=3	2	FALSE	1	4	1	301	34.1	8.38		1		0	0.929	0.871	1.142	1.34	2.937	1.394	1.115	0.541	0.859	0.361	319773	297219	278551	365071	428572		445683	356523	172972	274542	115304	High	High	High	High	High	High	High	High	High	High	High	2.44
		Master Protein	Q9DBL1	Short/branched chain specific acyl-CoA dehydrogenase, mitochondrial OS=Mus musculus OX=10090 GN=Acadsb PE=1 SV=1	3	FALSE	2	2	2	432	47.8	7.87		2		0	1.007	0.637	0.703	0.811	1.57	1.146	1.021	1.069	1.019	0.672	52935.2	53288.6	33736.5	37211.2	42906		60642.2	54059.3	56606.8	53941.5	35549.7	High	High	High	High	High	High	High	High	High	High	High	2.43
n/a	High	Master Protein	Q9Z130	Heterogeneous nuclear ribonucleoprotein D-like OS=Mus musculus OX=10090 GN=Hnrnpdl PE=1 SV=1	2	FALSE	1	3	1	301	33.5	7.31	4.42	1	1	0	0.983	1.496	1.095	0.89	0.01	0.725	0.746	0.625	0.589	0.421	11211.5	11025.8	16769.3	12282	9977.59		8125.61	8367.49	7002.3	6600.32	4716.63	High	High	High	High	High	Not Found	High	High	High	High	High	2.41
n/a	Medium	Master Protein	Q9DCS3	Enoyl-[acyl-carrier-protein] reductase, mitochondrial OS=Mus musculus OX=10090 GN=Mecr PE=1 SV=2	2	FALSE	1	2	1	373	40.3	9.07	1.75	1	1	0	0.815	0.528	0.619	0.541	2.124	0.795	1.039	0.451	0.73	0.409	36607.7	29849.1	19313.9	22664.3	19793.5		29090	38031.7	16505.3	26741.3	14972.2	High	High	High	High	High	High	High	High	High	High	High	2.4
n/a	High	Master Protein	Q9JJX6	P2X purinoceptor 4 OS=Mus musculus OX=10090 GN=P2rx4 PE=1 SV=1	2	FALSE	1	3	1	388	43.4	7.99	5.41	1	1	0	0.869	1.7	0.01	1.438	0.01	3.274	4.55	3.064	6.075	1.713	3661.17	3181.36	6223.36		5265.17		11986.6	16657.6	11217.3	22243.3	6271.04	High	High	High	Not Found	High	Not Found	High	High	High	High	High	2.4
n/a	High	Master Protein	E9Q7G0	Nuclear mitotic apparatus protein 1 OS=Mus musculus OX=10090 GN=Numa1 PE=1 SV=1	1	FALSE	2	7	2	2094	235.5	5.87	7.68	2	2	0	0.51	1.012	1.747	0.602	2.015	0.665	0.53	0.326	0.529	0.231	33796.4	17232.9	34185.3	59042.3	20336.6		22468.9	17925	11025.2	17881.4	7820.52	High	High	High	High	High	High	High	High	High	High	High	2.4
		Master Protein	Q99KK9	Probable histidine--tRNA ligase, mitochondrial OS=Mus musculus OX=10090 GN=Hars2 PE=1 SV=1	2	FALSE	1	1	1	505	56.9	8.32		1		0	0.604	0.707	0.685	0.675	0.01	0.91	0.906	0.462	0.787	0.316	26847.1	16210.7	18985.7	18388.6	18118.1		24439.7	24335.8	12392.3	21128.9	8496.74	High	High	High	High	High	Not Found	High	High	High	High	High	2.4
		Master Protein	Q6P5E4	UDP-glucose:glycoprotein glucosyltransferase 1 OS=Mus musculus OX=10090 GN=Uggt1 PE=1 SV=4	0	FALSE	1	1	1	1551	176.3	5.62		1		0	1.024	1.705	1.546	1.164	0.01	1	1.299	0.745	1.469	0.551	13909	14242.9	23708.5	21504.6	16197		13908.6	18062.7	10363.4	20437.3	7664.4	High	High	High	High	High	Not Found	High	High	High	High	High	2.38
n/a	High	Master Protein	Q9CRB3	5-hydroxyisourate hydrolase OS=Mus musculus OX=10090 GN=Urah PE=1 SV=1	8	FALSE	1	6	1	118	13.6	7.87	4.62	1	1	0	1.493	4.66	1.936	1.974	0.01	3.188	3.262	2.968	3.558	1.783	7350.36	10976.3	34255	14230.9	14512.8		23434.6	23973.5	21817.7	26150.9	13106.7	High	High	High	High	High	Not Found	High	High	High	High	High	2.37
n/a	Medium	Master Protein	Q91XD4	Formimidoyltransferase-cyclodeaminase OS=Mus musculus OX=10090 GN=Ftcd PE=1 SV=1	3	FALSE	3	7	3	541	58.9	6.11	0	3	1	0	1.438	0.998	1.089	0.948	2.386	1.773	1.948	0.827	1.917	0.352	52747.6	75857.1	52660.3	57427.9	50018.5		93516	102730	43636.3	101128	18549.3	High	High	High	High	High	High	High	High	High	High	High	2.37
		Master Protein	Q8VCU1	Carboxylesterase 3B OS=Mus musculus OX=10090 GN=Ces3b PE=1 SV=2	1	FALSE	1	4	1	571	63.3	5.92		1		0	1.539	1.082	1.338	0.853	1.622	1.558	2.456	0.813	1.352	0.503	99823.5	153624	107962	133603	85172.1		155557	245164	81130.5	134968	50171.8	High	High	High	High	High	High	High	High	High	High	High	2.36
n/a	High	Master Protein	Q9DCX2	ATP synthase subunit d, mitochondrial OS=Mus musculus OX=10090 GN=Atp5h PE=1 SV=3	12	FALSE	3	9	3	161	18.7	5.69	9.68	3	2	0	1.247	0.526	0.584	1.069	0.744	0.521	0.446	0.478	1.203	0.397	147457	183930	77501.8	86133.2	157561		76817.7	65732.9	70445.6	177451	58553.2	High	High	High	High	High	High	High	High	High	High	High	2.36
		Master Protein	Q9QYY9	Alcohol dehydrogenase 4 OS=Mus musculus OX=10090 GN=Adh4 PE=1 SV=4	2	FALSE	1	1	1	377	40.2	7.83		1		0	0.635	1.112	6.117	0.636	0.01	0.995	1.14	0.596	0.85	0.68	13009.9	8260.54	14466.1	79577	8271.42		12951	14834.9	7753.75	11063.4	8852.97	High	High	High	High	High	Not Found	High	High	High	High	High	2.35
n/a	High	Master Protein	Q9CY58	Plasminogen activator inhibitor 1 RNA-binding protein OS=Mus musculus OX=10090 GN=Serbp1 PE=1 SV=2	7	FALSE	2	4	2	407	44.7	8.54	7.37	1	2	0	0.706	0.979	1.323	1.279	0.01	1.331	1.019	0.886	1.727	0.709	9829.06	6943.64	9625.83	13004.2	12573.1		13081.5	10018.3	8704.38	16971.4	6972.28	High	High	High	High	High	Not Found	High	High	High	High	High	2.35
n/a	High	Master Protein	Q9D855	Cytochrome b-c1 complex subunit 7 OS=Mus musculus OX=10090 GN=Uqcrb PE=1 SV=3	7	FALSE	1	6	1	111	13.5	9.11	6.83	1	1	0	0.77	0.353	0.369	0.537	0.01	0.556	0.44	0.203	0.581	0.117	89000.2	68524.9	31432.6	32802.9	47800.8		49496.1	39161.3	18038.4	51719.3	10425.8	High	High	High	High	High	Not Found	High	High	High	High	High	2.35
		Master Protein	Q64010	Adapter molecule crk OS=Mus musculus OX=10090 GN=Crk PE=1 SV=1	3	FALSE	1	2	1	304	33.8	5.55		1		0																						High	High	High	High	High	Not Found	High	High	High	High	High	2.34
n/a	Medium	Master Protein	P35230	Regenerating islet-derived protein 3-beta OS=Mus musculus OX=10090 GN=Reg3b PE=1 SV=1	8	FALSE	2	3	2	175	19.5	7.58	1.7	2	1	0	0.579	1.058	1.025	1.229	2.429	1.367	1.785	1.885	2.63	1.554	59241	34289	62653.8	60728.9	72780		80966.4	105734	111692	155822	92054.8	High	High	High	High	High	High	High	High	High	High	High	2.34
n/a	High	Master Protein	Q91W98	Solute carrier family 15 member 4 OS=Mus musculus OX=10090 GN=Slc15a4 PE=1 SV=1	2	FALSE	1	3	1	574	62.2	9.16	4.43	1	1	0	0.84	0.892	1.717	0.618	0.01	1.612	2.602	0.478	2.985	0.316	7548.86	6344.1	6735.68	12963.3	4667.77		12171.8	19642.8	3611.35	22535.9	2387.62	High	High	High	High	High	Not Found	High	High	High	High	High	2.32
n/a	High	Master Protein	Q8VCW8	Acyl-CoA synthetase family member 2, mitochondrial OS=Mus musculus OX=10090 GN=Acsf2 PE=1 SV=1	4	FALSE	3	5	3	615	67.9	8.18	6.15	3	2	0	1.702	0.427	0.861	1.154	2.959	1.745	1.722	0.755	1.486	0.542	191095	325163	81681.9	164611	220468		333400	329141	144227	284029	103550	High	High	High	High	High	High	High	High	High	High	High	2.32
n/a	High	Master Protein	Q60605	Myosin light polypeptide 6 OS=Mus musculus OX=10090 GN=Myl6 PE=1 SV=3	5	FALSE	1	4	1	151	16.9	4.65	4.6	1	1	0	0.64	1.271	1.105	0.648	0.01	0.483	0.426	0.354	0.396	0.441	79144	50670.3	100595	87461.4	51253.4		38257.3	33722.8	28024.8	31303.7	34940.8	High	High	High	High	High	Not Found	High	High	High	High	High	2.31
n/a	Medium	Master Protein	Q3URE1	Acyl-CoA synthetase family member 3, mitochondrial OS=Mus musculus OX=10090 GN=Acsf3 PE=1 SV=2	1	FALSE	1	4	1	583	65	8.02	2.28	1	1	0	1.253	0.374	1.251	0.975	2.586	0.993	1.04	0.682	0.991	0.278	26901.1	33713.3	10061.6	33651.8	26239.2		26720.9	27984.7	18337.9	26666.7	7477.02	High	High	High	High	High	High	High	High	High	High	High	2.26
n/a	High	Master Protein	Q921F2	TAR DNA-binding protein 43 OS=Mus musculus OX=10090 GN=Tardbp PE=1 SV=1	2	FALSE	1	3	1	414	44.5	6.7	4.77	1	1	0	0.42	0.441	1.78	0.536	0.01	0.447	0.369	0.246	0.409	0.25	60365.4	25382.2	26621.8	107438	32385.7		26968.2	22263.2	14858.7	24676.6	15102.5	High	High	High	High	High	Not Found	High	High	High	High	High	2.25
n/a	Medium	Master Protein	Q7M6Y3	Phosphatidylinositol-binding clathrin assembly protein OS=Mus musculus OX=10090 GN=Picalm PE=1 SV=1	2	FALSE	1	2	1	660	71.5	7.91	1.81	1	1	0	0.854	1.489	1.753	1.347	0.01	1.163	0.676	0.37	0.563	1.907	11116.2	9490.27	16551	19481.7	14973.9		12923.8	7509.81	4107.77	6261.54	21195.1	High	High	High	High	High	Not Found	High	High	High	High	High	2.24
		Master Protein	O55142	60S ribosomal protein L35a OS=Mus musculus OX=10090 GN=Rpl35a PE=1 SV=2	5	FALSE	1	1	1	110	12.5	10.89		1		0	1.093	0.823	1.325	1.243	0.01	0.94	0.988	0.589	1.487	0.448	50754.7	55479.7	41787.4	67256.7	63086.5		47729.1	50143.3	29907.2	75480.9	22730.6	High	High	High	High	High	Not Found	High	High	High	High	High	2.23
n/a	High	Master Protein	Q78ZA7	Nucleosome assembly protein 1-like 4 OS=Mus musculus OX=10090 GN=Nap1l4 PE=1 SV=1	2	FALSE	1	3	1	375	42.7	4.67	5.27	1	1	0	0.768	0.731	1.386	1.182	3.936	0.444	0.748	0.732	0.54	0.59	26390.1	20261.3	19279.6	36584.7	31198.7		11729	19734.7	19306.2	14241.8	15575.8	High	High	High	High	High	High	High	High	High	High	High	2.22
		Master Protein	P16675	Lysosomal protective protein OS=Mus musculus OX=10090 GN=Ctsa PE=1 SV=1	1	FALSE	1	1	1	474	53.8	5.86		1		0	2.343	0.578	1.177	0.859	0.01	2.442	3.409	1.68	3.062	1.045	43812.2	102673	25320.4	51557.6	37624.5		107004	149368	73599.5	134158	45768.1	High	High	High	High	High	Not Found	High	High	High	High	High	2.22
n/a	Medium	Master Protein	P59242	Cingulin OS=Mus musculus OX=10090 GN=Cgn PE=1 SV=1	1	FALSE	1	2	1	1191	136.4	5.91	2.37	1	1	0																						High	High	High	High	High	Not Found	High	High	High	High	High	2.21
n/a	High	Master Protein	Q64727	Vinculin OS=Mus musculus OX=10090 GN=Vcl PE=1 SV=4	3	FALSE	4	9	4	1066	116.6	6	5.93	4	2	0	1.108	1.445	1.541	1.279	2.099	1.116	1.307	0.888	1.192	0.617	155903	172724	225306	240284	199444		174056	203833	138385	185833	96135.6	High	High	High	High	High	High	High	High	High	High	High	2.21
n/a	High	Master Protein	Q91WQ3	Tyrosine--tRNA ligase, cytoplasmic OS=Mus musculus OX=10090 GN=Yars PE=1 SV=3	2	FALSE	1	3	1	528	59.1	7.01	3.74	1	1	0	1.196	1.128	1.521	1.921	0.01	1.279	0.988	0.63	1.36	0.626	3633.4	4345.56	4097.71	5526.02	6978.34		4645.46	3589.19	2287.58	4940.22	2274.07	High	High	High	High	High	Not Found	High	High	High	High	High	2.19
n/a	High	Master Protein	P62849	40S ribosomal protein S24 OS=Mus musculus OX=10090 GN=Rps24 PE=1 SV=1	10	FALSE	2	4	2	133	15.4	10.78	4.45	2	1	0	1.119	0.995	1.424	1.189	0.01	0.999	0.958	0.596	1.02	0.466	141094	157844	140379	200852	167794		140962	135098	84051.3	143976	65693.3	High	High	High	High	High	Not Found	High	High	High	High	High	2.19
n/a	Medium	Master Protein	O09173	Homogentisate 1,2-dioxygenase OS=Mus musculus OX=10090 GN=Hgd PE=1 SV=2	3	FALSE	2	2	2	445	49.9	7.24	2.2	1	1	0	1.047	0.568	0.762	0.748	0.01	1.488	1.756	0.804	1.581	0.529	63470.9	66425.5	36078.2	48334.5	47454.1		94415.2	111427	51055.7	100378	33559.5	High	High	High	High	High	High	High	High	High	High	High	2.15
n/a	Medium	Master Protein	P00405	Cytochrome c oxidase subunit 2 OS=Mus musculus OX=10090 GN=Mtco2 PE=1 SV=1	3	FALSE	1	3	1	227	26	4.73	2.28	1	1	0	1.174	0.661	0.706	1.153	0.899	0.69	0.484	0.24	0.742	0.195	189490	222541	125245	133705	218516		130761	91761	45386.3	140632	37006.1	High	High	High	High	High	High	High	High	High	High	High	2.15
n/a	High	Master Protein	Q9D1I5	Methylmalonyl-CoA epimerase, mitochondrial OS=Mus musculus OX=10090 GN=Mcee PE=1 SV=1	4	FALSE	1	3	1	178	19	9.09	4.99	1	1	0	0.976	0.443	0.541	0.692	0.01	1.292	1.104	0.503	0.853	0.278	76926.5	75055.1	34070.4	41654.8	53216.9		99423	84903.2	38664.1	65607.6	21383.9	High	High	High	High	High	Not Found	High	High	High	High	High	2.13
n/a	Medium	Master Protein	Q9ERK4	Exportin-2 OS=Mus musculus OX=10090 GN=Cse1l PE=1 SV=1	1	FALSE	1	2	1	971	110.4	5.77	2.01	1	1	0																						High	High	Not Found	High	High	Not Found	High	High	High	High	High	2.09
n/a	Medium	Master Protein	Q91WJ8	Far upstream element-binding protein 1 OS=Mus musculus OX=10090 GN=Fubp1 PE=1 SV=1	1	FALSE	1	2	1	651	68.5	7.93	2.54	1	1	0	0.854	1.802	1.823	0.949	3.8	0.895	0.835	0.598	0.769	0.409	17659.9	15089.3	31814.4	32188.5	16762.6		15812.7	14751.4	10557.8	13575.6	7220.59	High	High	High	High	High	High	High	High	High	High	High	2.07
n/a	High	Master Protein	A2ASS6	Titin OS=Mus musculus OX=10090 GN=Ttn PE=1 SV=1	0	FALSE	10	11	10	35213	3904.1	6.2	4.37	8	2	0	1.066	1.374	1.283	1.124	2.372	1.275	1.582	0.847	1.164	0.465	134863	143709	185312	173035	151604		171942	213340	114268	156960	62687.5	High	High	High	High	High	High	High	High	High	High	High	2.02
n/a	High	Master Protein	O55111	Desmoglein-2 OS=Mus musculus OX=10090 GN=Dsg2 PE=1 SV=3	2	FALSE	3	6	3	1122	122.3	5.3	7.38	3	3	0	0.591	1.159	1.077	0.728	0.01	0.967	0.585	0.766	0.726	0.578	47358	27965	54894.9	51004.4	34497.9		45786.6	27688.5	36286.8	34363.4	27393.3	High	High	High	High	High	Not Found	High	High	High	High	High	2.02
n/a	High	Master Protein	Q9QYB1	Chloride intracellular channel protein 4 OS=Mus musculus OX=10090 GN=Clic4 PE=1 SV=3	5	FALSE	1	9	1	253	28.7	5.59	12.3	1	1	0	0.683	1.022	1.167	0.654	0.01	0.502	0.351	0.525	0.671	0.28	40553.8	27692.7	41441.8	47325.8	26536.3		20353.2	14214.4	21292.6	27212.2	11358.9	High	High	High	High	High	Not Found	High	High	High	High	High	2.01
n/a	High	Master Protein	Q9CPQ1	Cytochrome c oxidase subunit 6C OS=Mus musculus OX=10090 GN=Cox6c PE=1 SV=3	11	FALSE	1	3	1	76	8.5	10.14	3.39	1	1	0	0.781	0.705	1.13	0.616	0.01	1.345	0.836	0.218	0.444	0.102	11944.7	9329.42	8419.35	13496.4	7360.99		16062.4	9982.98	2599.36	5298.22	1221.26	High	High	High	High	High	Not Found	High	High	High	High	High	1.98
n/a	Medium	Master Protein	Q9WV68	Peroxisomal 2,4-dienoyl-CoA reductase OS=Mus musculus OX=10090 GN=Decr2 PE=1 SV=1	4	FALSE	2	4	2	292	31.3	8.81	2.11	2	1	0	0.808	1.001	0.539	0.766	4.463	2.107	3.216	1.047	1.336	0.583	181175	146464	181425	97591.2	138789		381649	582586	189697	242019	105671	High	High	High	High	High	High	High	High	High	High	High	1.98
n/a	High	Master Protein	Q9JMA7	Cytochrome P450 3A41 OS=Mus musculus OX=10090 GN=Cyp3a41a PE=1 SV=2	4	FALSE	2	3	2	504	57.9	7.68	3.22	2	1	0	0.805	0.367	1.461	0.718	0.01	1.145	0.964	0.538	0.556	0.59	11206.3	9016.15	4108.89	16367	8046.49		12827.1	10808.2	6023.47	6233.61	6610.26	High	High	High	High	High	Not Found	High	High	High	High	High	1.95
n/a	High	Master Protein	Q9CPQ8	ATP synthase subunit g, mitochondrial OS=Mus musculus OX=10090 GN=Atp5l PE=1 SV=1	7	FALSE	2	7	2	103	11.4	9.74	12.18	2	1	0	1.051	0.38	0.592	0.624	0.723	0.684	0.584	0.136	0.617	0.104	229153	240774	87075.5	135554	142930		156734	133920	31066.1	141466	23915.5	High	High	High	High	High	High	High	High	High	High	High	1.91
n/a	Medium	Master Protein	Q8QZS1	3-hydroxyisobutyryl-CoA hydrolase, mitochondrial OS=Mus musculus OX=10090 GN=Hibch PE=1 SV=1	7	FALSE	4	5	4	385	43	8.06	2.46	4	1	0	1.143	0.612	0.697	0.743	0.01	1.022	0.928	0.446	0.809	0.271	162619	185882	99561.6	113274	120800		166247	150980	72520.8	131596	44129.6	High	High	High	High	High	Not Found	High	High	High	High	High	1.89
n/a	High	Master Protein	P97290	Plasma protease C1 inhibitor OS=Mus musculus OX=10090 GN=Serping1 PE=1 SV=3	3	FALSE	2	4	2	504	55.5	6.29	5.49	2	2	0	4.099	1.781	0.01	5.123	0.01	4.771	0.695	6.661	4.603	6.611	2658.86	10899.2	4736.35		13621.1		12684.6	1847.02	17709.9	12239.3	17578.3	High	High	High	Not Found	High	Not Found	High	High	High	High	High	1.85
n/a	Medium	Master Protein	Q91YP2	Neurolysin, mitochondrial OS=Mus musculus OX=10090 GN=Nln PE=1 SV=1	1	FALSE	1	2	1	704	80.4	6.44	2.63	1	1	0	0.93	0.84	0.827	0.769	2.1	0.923	0.915	0.352	0.774	0.25	62456.5	58088.8	52492.1	51632.5	48003.7		57618.9	57158.9	21986.6	48337.7	15621.6	High	High	High	High	High	High	High	High	High	High	High	1.84
n/a	High	Master Protein	P61161	Actin-related protein 2 OS=Mus musculus OX=10090 GN=Actr2 PE=1 SV=1	3	FALSE	2	7	2	394	44.7	6.74	3.88	2	1	0	1.022	1.367	1.34	1.457	1.454	1.1	0.841	0.967	0.99	0.543	101421	103619	138607	135929	147798		111564	85271.7	98050.9	100426	55068.2	High	High	High	High	High	High	High	High	High	High	High	1.82
n/a	High	Master Protein	Q99JI6	Ras-related protein Rap-1b OS=Mus musculus OX=10090 GN=Rap1b PE=1 SV=2	8	FALSE	2	6	2	184	20.8	5.78	7.37	2	2	0	0.869	0.997	1.431	0.749	2.463	0.738	0.782	0.401	0.752	0.284	151330	131446	150900	216609	113322		111754	118353	60731	113728	42957.1	High	High	High	High	High	High	High	High	High	High	High	1.82
n/a	High	Master Protein	P51855	Glutathione synthetase OS=Mus musculus OX=10090 GN=Gss PE=1 SV=1	3	FALSE	2	5	2	474	52.2	5.8	5.87	2	1	0	0.86	1.026	1.199	1.179	3.807	1.25	1.333	0.618	1.218	0.389	58464	50295.6	59980.3	70073.1	68902		73060.7	77910.2	36155.2	71198.5	22735.7	High	High	High	High	High	High	High	High	High	High	High	1.82
n/a	Medium	Master Protein	Q9DC69	NADH dehydrogenase [ubiquinone] 1 alpha subcomplex subunit 9, mitochondrial OS=Mus musculus OX=10090 GN=Ndufa9 PE=1 SV=2	3	FALSE	2	3	2	377	42.5	9.74	2.12	2	1	0	1.28	0.543	1.01	1.239	1.479	0.847	0.515	0.324	1.01	0.163	65057.7	83288.1	35323.9	65678.7	80576.7		55132.8	33495.8	21074.5	65711.3	10621.3	High	High	High	High	High	High	High	High	High	High	High	1.81
		Master Protein	Q9D1G3	Protein-cysteine N-palmitoyltransferase HHAT-like protein OS=Mus musculus OX=10090 GN=Hhatl PE=1 SV=2	3	FALSE	1	1	1	503	56.4	6.65		1		0	100		100	100	100	100	100	100	100	100		2701.36		3938.73	8186.95		50231.5	61394.6	7725.42	56359.4	4266.42	Not Found	High	Not Found	High	High	High	High	High	High	High	High	1.8
		Master Protein	P31001	Desmin OS=Mus musculus OX=10090 GN=Des PE=1 SV=3	2	FALSE	1	1	1	469	53.5	5.27		1		0	3.502	0.636	2.912	1.697	0.01	1.654	0.908	1.135	1.473	0.619	7488.57	26222.9	4762.4	21806.1	12704.7		12383.2	6799.79	8497.85	11031.9	4636.84	High	High	High	High	High	Not Found	High	High	High	High	High	1.78
n/a	High	Master Protein	Q920E5	Farnesyl pyrophosphate synthase OS=Mus musculus OX=10090 GN=Fdps PE=1 SV=1	3	FALSE	1	4	1	353	40.6	5.66	4.68	1	1	0	1.257	0.01	0.816	1.318	0.01	3.482	4.653	1.108	2.408	0.68	5890.69	7404.52		4808.03	7762.08		20511.7	27408.2	6526.25	14183	4005.89	High	High	Not Found	High	High	Not Found	High	High	High	High	High	1.78
		Master Protein	O35405	Phospholipase D3 OS=Mus musculus OX=10090 GN=Pld3 PE=1 SV=1	1	FALSE	1	1	1	488	54.4	6.52		1		0	2.28	0.858	1.303	1.234	3.95	1.522	2.081	0.956	1.604	0.759	16648.4	37953.9	14292	21691.8	20546.1		25332.6	34644.1	15913.9	26699.1	12638.4	High	High	High	High	High	High	High	High	High	High	High	1.73
n/a	High	Master Protein	P56399	Ubiquitin carboxyl-terminal hydrolase 5 OS=Mus musculus OX=10090 GN=Usp5 PE=1 SV=1	2	FALSE	2	7	2	858	95.8	5.01	5.77	2	1	0	0.828	1.045	1.151	0.778	0.01	0.79	0.989	0.536	0.679	0.436	33381.2	27642.4	34881.5	38429.7	25985.4		26357.8	33009.2	17885	22669.7	14563	High	High	High	High	High	High	High	High	High	High	High	1.64
n/a	Medium	Master Protein	P01728	Ig lambda-2 chain V region OS=Mus musculus OX=10090 PE=3 SV=1	6	FALSE	1	2	1	117	12.2	5.74	1.88	1	1	0	0.929	1.404	1.364	0.487	2.562	0.41	0.905	0.954	1.262	0.302	89502.9	83124.9	125700	122104	43566		36657.7	80977.5	85413.9	112946	27024.5	High	High	High	High	High	High	High	High	High	High	High	1.64
n/a	Medium	Master Protein	O35459	Delta(3,5)-Delta(2,4)-dienoyl-CoA isomerase, mitochondrial OS=Mus musculus OX=10090 GN=Ech1 PE=1 SV=1	3	FALSE	1	3	1	327	36.1	7.71	2.32	1	1	0	0.731	0.593	0.644	0.538	0.01	0.248	0.529	0.341	0.901	0.182	8357.44	6109.24	4952.5	5382.57	4494.29		2073.72	4418.44	2853.62	7527.53	1524.95	High	High	High	High	High	Not Found	High	High	High	High	High	1.62
n/a	Medium	Master Protein	Q9JKF1	Ras GTPase-activating-like protein IQGAP1 OS=Mus musculus OX=10090 GN=Iqgap1 PE=1 SV=2	2	FALSE	4	5	4	1657	188.6	6.48	2.9	4	1	0	0.823	0.723	0.746	0.852	0.01	0.708	0.75	0.473	0.784	0.437	108335	89128.6	78314.2	80797.9	92289.6		76661.8	81197.5	51240.5	84971.1	47390.6	High	High	High	High	High	High	High	High	High	High	High	1.62
n/a	High	Master Protein	P49312	Heterogeneous nuclear ribonucleoprotein A1 OS=Mus musculus OX=10090 GN=Hnrnpa1 PE=1 SV=2	9	FALSE	2	6	2	320	34.2	9.23	8.31	2	2	0	0.354	0.01	0.564	0.318	0.01	0.785	0.695	0.224	0.268	0.143	12372.7	4380.25		6984.24	3938.87		9707.65	8593.7	2776.2	3321.22	1768.04	High	High	High	High	High	Not Found	High	High	High	High	High	1.62
n/a	High	Master Protein	Q62186	Translocon-associated protein subunit delta OS=Mus musculus OX=10090 GN=Ssr4 PE=1 SV=1	9	FALSE	2	4	2	172	18.9	5.78	5.82	2	1	0	0.794	0.951	1.247	1.049	2.326	0.985	0.94	0.53	0.791	0.267	31412.8	24928.5	29876.4	39156.8	32962.7		30933.9	29532.5	16662.2	24859.6	8387.72	High	High	High	High	High	High	High	High	High	High	High	1.61
		Master Protein	Q99KV1	DnaJ homolog subfamily B member 11 OS=Mus musculus OX=10090 GN=Dnajb11 PE=1 SV=1	2	FALSE	1	1	1	358	40.5	6.32		1		0	0.907	0.941	1.057	0.819	0.01	0.9	0.958	0.478	0.849	0.322	32529.9	29510.3	30619.1	34385.8	26656.5		29279.4	31165.9	15559.3	27623.2	10470.3	High	High	High	High	High	Not Found	High	High	High	High	High	1.6
n/a	Medium	Master Protein	P34884	Macrophage migration inhibitory factor OS=Mus musculus OX=10090 GN=Mif PE=1 SV=2	6	FALSE	1	2	1	115	12.5	7.34	1.88	1	1	0	0.79	0.773	0.972	0.887	1.897	1.15	1.066	0.711	1.302	0.541	436229	344692	337277	423798	387062		501765	464835	310333	567882	236033	High	High	High	High	High	High	High	High	High	High	High	1.59
		Master Protein	Q8K183	Pyridoxal kinase OS=Mus musculus OX=10090 GN=Pdxk PE=1 SV=1	2	FALSE	1	2	1	312	35	6.29		1		0	0.947	0.92	1.227	1.205	1.63	1.345	1.011	0.967	1.262	0.715	382311	361946	351822	469027	460820		514147	386326	369751	482614	273534	High	High	High	High	High	High	High	High	High	High	High	1.56
n/a	High	Master Protein	Q99J47	Dehydrogenase/reductase SDR family member 7B OS=Mus musculus OX=10090 GN=Dhrs7b PE=1 SV=1	2	FALSE	1	3	1	323	35	9.63	4.33	1	1	0	0.983	0.491	0.755	0.889	2.734	1.336	1.37	0.501	0.971	0.466	57757.3	56778.3	28339.1	43617.7	51327.2		77151.3	79136.4	28924.8	56085.5	26932.9	High	High	High	High	High	High	High	High	High	High	High	1.55
n/a	High	Master Protein	Q9D110	5-formyltetrahydrofolate cyclo-ligase OS=Mus musculus OX=10090 GN=Mthfs PE=2 SV=2	3	FALSE	1	8	1	203	23.2	7.02	7.78	1	1	0	1.16	0.922	1.183	0.913	2.106	1.296	0.949	0.557	1.054	0.342	147569	171251	136027	174576	134735		191200	140068	82252.1	155533	50410	High	High	High	High	High	High	High	High	High	High	High	1.54
n/a	High	Master Protein	Q91XA2	Golgi membrane protein 1 OS=Mus musculus OX=10090 GN=Golm1 PE=1 SV=2	4	FALSE	2	5	2	393	44.3	5.27	4.9	2	2	0	0.754	1.336	2.149	0.85	0.01	0.956	1.193	0.56	0.679	0.657	32593.4	24582.1	43547.7	70056.4	27719.6		31158.6	38890.8	18243.1	22143.9	21428.2	High	High	High	High	High	Not Found	High	High	High	High	High	1.53
n/a	High	Master Protein	Q9EQW7	Kinesin-like protein KIF13A OS=Mus musculus OX=10090 GN=Kif13a PE=1 SV=1	1	FALSE	1	3	1	1749	195.7	5.41	3.15	1	1	0	1.018	0.7	2.433	1.353	0.01	1.023	1.061	0.586	1.047	0.315	4443.76	4525.48	3112.52	10812.1	6012.7		4545.41	4716.36	2604.05	4650.57	1397.96	High	High	High	High	High	Not Found	High	High	High	High	High	1.52
n/a	Medium	Master Protein	P20060	Beta-hexosaminidase subunit beta OS=Mus musculus OX=10090 GN=Hexb PE=1 SV=2	3	FALSE	2	6	2	536	61.1	8.12	2.41	2	1	0	1.085	0.757	0.941	0.561	3.476	0.934	1.615	0.589	1.244	0.404	112686	122314	85353.5	105982	63259		105226	182025	66356.4	140173	45533.9	High	High	High	High	High	High	High	High	High	High	High	1.52
n/a	Medium	Master Protein	P11859	Angiotensinogen OS=Mus musculus OX=10090 GN=Agt PE=1 SV=1	4	FALSE	3	3	3	477	52	5.44	2.87	2	1	0	1.849	2.936	2.224	2.205	0.01	2.446	1.41	14.86	2.426	8.264	11741	21714.9	34469.4	26117.4	25892.3		28721.7	16555.2	174474	28484.8	97027.4	High	High	High	High	High	Not Found	High	High	High	High	High	1.51
		Master Protein	P12265	Beta-glucuronidase OS=Mus musculus OX=10090 GN=Gusb PE=1 SV=2	3	FALSE	3	3	3	648	74.1	6.7		3		0	0.701	0.423	0.706	0.348	1.378	0.528	1.644	0.319	1.208	0.197	153239	107495	64845.6	108219	53270.7		80955.8	251961	48925.3	185045	30152.9	High	High	High	High	High	High	High	High	High	High	High	1.51
n/a	High	Master Protein	P43276	Histone H1.5 OS=Mus musculus OX=10090 GN=Hist1h1b PE=1 SV=2	18	FALSE	6	9	4	223	22.6	10.92	15.99	3	4	0	0.872	1.087	1.601	0.903	2.698	0.719	0.651	0.479	0.568	0.514	996568	869061	1.08339e+06	1.59537e+06	899888		716603	648521	477141	566406	511857	High	High	High	High	High	High	High	High	High	High	High	1.46
n/a	High	Master Protein	O08573	Galectin-9 OS=Mus musculus OX=10090 GN=Lgals9 PE=1 SV=1	3	FALSE	1	3	1	353	40	9.31	5.55	1	1	0	1.014	0.665	1.698	1.231	0.01	1.189	1.33	1.468	1.678	0.52	4772.48	4839.79	3172.63	8105.16	5876.03		5673.86	6346.97	7004	8007.28	2479.72	High	High	High	High	High	Not Found	High	High	High	High	High	1.45
		Master Protein	Q9CRA5	Golgi phosphoprotein 3 OS=Mus musculus OX=10090 GN=Golph3 PE=1 SV=1	5	FALSE	2	3	2	298	33.7	6.44		2		0	0.693	1.149	1.947	0.986	2.554	0.741	0.652	0.503	0.734	0.62	614735	425987	706487	1.19709e+06	606363		455676	400653	308917	451110	380992	High	High	High	High	High	High	High	High	High	High	High	1.44
		Master Protein	Q6ZPS2	Carnosine synthase 1 OS=Mus musculus OX=10090 GN=Carns1 PE=1 SV=2	1	FALSE	1	1	1	827	89.2	6.04		1		0	0.706	1.153	1.083	0.578	6.12	0.891	1.701	0.742	1.169	0.295	17206.3	12148.6	19834	18638.6	9947.08		15324	29266.6	12772.8	20113.3	5068.07	High	High	High	High	High	High	High	High	High	High	High	1.43
		Master Protein	Q9Z1Z0	General vesicular transport factor p115 OS=Mus musculus OX=10090 GN=Uso1 PE=1 SV=2	1	FALSE	2	3	2	959	106.9	4.93		2		0	0.846	1.058	1.348	0.955	1.245	0.956	0.623	0.505	0.783	0.245	75961.7	64275.7	80375.6	102398	72552.5		72590.7	47330.4	38351.3	59512.5	18630.2	High	High	High	High	High	High	High	High	High	High	High	1.43
n/a	Medium	Master Protein	Q9CZX8	40S ribosomal protein S19 OS=Mus musculus OX=10090 GN=Rps19 PE=1 SV=3	13	FALSE	2	3	2	145	16.1	10.4	1.99	2	1	0	1.205	0.846	1.533	1.546	4.502	1.098	1.352	0.693	1.285	0.592	12317.6	14848.5	10420.9	18881.8	19042.4		13529.2	16658.4	8530.04	15833.2	7288.67	High	High	High	High	High	High	High	High	High	High	High	1.42
n/a	High	Master Protein	P37040	NADPH--cytochrome P450 reductase OS=Mus musculus OX=10090 GN=Por PE=1 SV=2	1	FALSE	1	14	1	678	77	5.53	18.68	1	1	0	1.296	0.888	1.114	1.224	3.214	1.613	1.864	0.591	1.483	0.386	126747	164260	112495	141203	155144		204425	236307	74951.3	187936	48864.6	High	High	High	High	High	High	High	High	High	High	High	1.4
n/a	Medium	Master Protein	Q9WV55	Vesicle-associated membrane protein-associated protein A OS=Mus musculus OX=10090 GN=Vapa PE=1 SV=2	5	FALSE	2	4	2	249	27.8	8.4	2.43	2	1	0	0.878	1.436	1.332	1.029	1.916	1.015	0.774	0.741	1.382	0.516	57569.2	50530.5	82675.6	76672.6	59215.9		58451.4	44572.8	42679.3	79555.7	29728.5	High	High	High	High	High	High	High	High	High	High	High	1.37
n/a	High	Master Protein	P59017	Bcl-2-like protein 13 OS=Mus musculus OX=10090 GN=Bcl2l13 PE=1 SV=2	3	FALSE	1	6	1	434	46.7	4.59	6.9	1	1	0																						High	High	High	High	High	High	High	High	High	High	High	1.35
n/a	Medium	Master Protein	P12382	ATP-dependent 6-phosphofructokinase, liver type OS=Mus musculus OX=10090 GN=Pfkl PE=1 SV=4	3	FALSE	3	7	3	780	85.3	7.17	2.02	3	1	0	0.805	1.087	1.104	1.162	0.622	0.883	0.584	0.82	0.953	0.419	73366	59064.1	79720.4	80973.5	85225.1		64777.6	42846.8	60189.2	69886.9	30770.1	High	High	High	High	High	High	High	High	High	High	High	1.35
		Master Protein	Q61315	Adenomatous polyposis coli protein OS=Mus musculus OX=10090 GN=Apc PE=1 SV=1	0	FALSE	1	1	1	2845	310.9	7.58		1		0	1.143	11.477	2.247	2.91	13.253	1.3	0.872	4.697	2.535	1.372	8384.65	9585.76	96228.1	18838.1	24402.3		10901.6	7314.17	39383.5	21252.1	11505.3	High	High	High	High	High	High	High	High	High	High	High	1.35
		Master Protein	Q8R1I1	Cytochrome b-c1 complex subunit 9 OS=Mus musculus OX=10090 GN=Uqcr10 PE=1 SV=1	13	FALSE	1	2	1	64	7.4	9.19		1		0	0.765	0.727	0.97	0.67	0.01	0.53	0.557	0.264	0.751	0.202	82859	63397.2	60202.6	80339.7	55486		43883.2	46130.4	21898.1	62187.4	16749.1	High	High	High	High	High	Not Found	High	High	High	High	High	1.34
n/a	High	Master Protein	Q8BMA6	Signal recognition particle subunit SRP68 OS=Mus musculus OX=10090 GN=Srp68 PE=1 SV=2	6	FALSE	3	6	3	625	70.5	8.57	8.12	3	2	0	1.355	2.612	1.721	1.494	0.01	0.812	1.007	1.612	1.241	1.232	23850.8	32314.2	62306.1	41052	35643.5		19360.6	24006.6	38435.8	29591.7	29393.5	High	High	High	High	High	Not Found	High	High	High	High	High	1.34
n/a	High	Master Protein	P23116	Eukaryotic translation initiation factor 3 subunit A OS=Mus musculus OX=10090 GN=Eif3a PE=1 SV=5	1	FALSE	2	4	2	1344	161.8	6.77	4.64	2	2	0	1.237	1.366	1.856	1.584	0.01	1.071	1.296	0.911	1.473	0.361	7074.88	8753.58	9666.48	13131.5	11203.2		7580.58	9170.14	6445.25	10419.3	2556.35	High	High	High	High	High	High	High	High	High	High	High	1.33
		Master Protein	Q6L8S8	Beta-1,4-N-acetylgalactosaminyltransferase 3 OS=Mus musculus OX=10090 GN=B4galnt3 PE=2 SV=1	3	FALSE	3	6	3	986	113.4	7.85		3		0	0.755	3.245	0.936	1.149	0.01	0.826	0.826	0.363	1.401	0.472	49597.9	37436.4	160949	46434.7	57004.2		40982.3	40972.2	18026.5	69498.2	23419.8	High	High	High	High	High	High	High	High	High	High	High	1.32
n/a	High	Master Protein	P24472	Glutathione S-transferase A4 OS=Mus musculus OX=10090 GN=Gsta4 PE=1 SV=3	7	FALSE	3	7	1	222	25.5	7.39	16.5	1	3	0	0.671	0.01	0.01	2.032	0.01	0.856	0.01	0.501	0.615	0.01	2324.76	1559.45			4724.75		1989.35		1165.75	1429.17		High	High	Not Found	Not Found	High	Not Found	High	Not Found	High	High	Not Found	1.31
n/a	High	Master Protein	P62852	40S ribosomal protein S25 OS=Mus musculus OX=10090 GN=Rps25 PE=1 SV=1	11	FALSE	1	4	1	125	13.7	10.11	3.16	1	1	0	0.855	0.75	2.531	0.896	0.01	1.484	1.07	0.196	0.308	0.115	13085.8	11190.1	9812.78	33123.6	11730		19421.3	13995.3	2565.26	4033.63	1502.24	High	High	High	High	High	Not Found	High	High	High	High	High	1.31
n/a	High	Master Protein	P97364	Selenide, water dikinase 2 OS=Mus musculus OX=10090 GN=Sephs2 PE=1 SV=3	5	FALSE	1	3	1	452	47.8	6.06	5.89	1	1	0																						Not Found	High	High	Not Found	High	Not Found	High	High	High	High	High	1.3
n/a	Medium	Master Protein	Q8BH61	Coagulation factor XIII A chain OS=Mus musculus OX=10090 GN=F13a1 PE=1 SV=3	1	FALSE	1	2	1	732	83.2	5.92	1.68	1	1	0																						High	High	High	High	High	Not Found	High	High	High	High	High	1.3
		Master Protein	Q8R016	Bleomycin hydrolase OS=Mus musculus OX=10090 GN=Blmh PE=1 SV=1	2	FALSE	1	1	1	455	52.5	6.48		1		0	0.559	0.564	0.514	0.605	0.01	0.357	0.602	0.759	0.815	0.43	16818	9395.3	9491.05	8650.7	10171.3		6011.77	10118.9	12765.5	13699.2	7234.49	High	High	High	High	High	Not Found	High	High	High	High	High	1.29
n/a	High	Master Protein	P62301	40S ribosomal protein S13 OS=Mus musculus OX=10090 GN=Rps13 PE=1 SV=2	6	FALSE	1	7	1	151	17.2	10.54	7.37	1	1	0	1.029	1.184	1.817	1.292	2.28	1.296	1.37	2.569	1.197	2.029	34548.2	35546.1	40892.5	62782.2	44637.2		44763.5	47325.4	88753.4	41347.7	70083.5	High	High	High	High	High	High	High	High	High	High	High	1.29
n/a	High	Master Protein	Q9Z2I0	Mitochondrial proton/calcium exchanger protein OS=Mus musculus OX=10090 GN=Letm1 PE=1 SV=1	2	FALSE	1	4	1	738	82.9	6.52	5.61	1	1	0	0.704	1.077	1.004	0.9	0.01	0.773	0.593	0.406	0.706	0.386	19297.6	13586.9	20778.6	19383.4	17364.7		14921.4	11447.2	7829.51	13623.5	7440.87	High	High	High	High	High	Not Found	High	High	High	High	High	1.29
		Master Protein	Q9CPP6	NADH dehydrogenase [ubiquinone] 1 alpha subcomplex subunit 5 OS=Mus musculus OX=10090 GN=Ndufa5 PE=1 SV=3	5	FALSE	1	1	1	116	13.4	8.1		1		0	1.427	0.432	0.683	1.177	0.01	0.961	0.712	0.367	1.031	0.264	44839.4	63999.9	19381.7	30621.3	52756.5		43107.8	31915	16439.1	46209.7	11849.4	High	High	High	High	High	Not Found	High	High	High	High	High	1.28
		Master Protein	Q7TSV4	Phosphoglucomutase-2 OS=Mus musculus OX=10090 GN=Pgm2 PE=1 SV=1	3	FALSE	2	3	2	620	68.7	6.14		2		0	1.078	1.924	1.578	1.314	0.01	1.005	1.022	4.568	3.49	1.027	51181.3	55191.1	98452.9	80781	67254.3		51432.6	52281.8	233800	178642	52575.4	High	High	High	High	High	Not Found	High	High	High	High	High	1.28
		Master Protein	Q91WU5	Arsenite methyltransferase OS=Mus musculus OX=10090 GN=As3mt PE=1 SV=2	2	FALSE	1	2	1	376	41.8	5.86		1		0	0.956	1.398	1.225	0.965	2.003	1.247	1.401	0.686	1.377	0.314	30086.4	28767.1	42058.4	36863.1	29020.9		37505.7	42141.1	20638.1	41420	9448.99	High	High	High	High	High	High	High	High	High	High	High	1.27
n/a	Medium	Master Protein	Q9Z110	Delta-1-pyrroline-5-carboxylate synthase OS=Mus musculus OX=10090 GN=Aldh18a1 PE=1 SV=2	1	FALSE	1	2	1	795	87.2	7.55	2.78	1	1	0	100	100	100	100		100	100	100	100	100		16219.3	11168.9	42143.4	14076.3		10783.3	9909.71	15405.1	10978.2	6164.23	Not Found	High	High	High	High	Not Found	High	High	High	High	High	1.26
		Master Protein	P63254	Cysteine-rich protein 1 OS=Mus musculus OX=10090 GN=Crip1 PE=1 SV=2	30	FALSE	2	2	2	77	8.5	8.57		2		0	0.419	0.349	0.631	0.259	0.01	0.58	0.353	0.519	0.345	0.319	109326	45768.8	38161.4	69023.1	28285.2		63378.3	38564.2	56716.3	37732.9	34837.1	High	High	High	High	High	Not Found	High	High	High	High	High	1.26
n/a	Medium	Master Protein	Q8BVI4	Dihydropteridine reductase OS=Mus musculus OX=10090 GN=Qdpr PE=1 SV=2	3	FALSE	1	2	1	241	25.6	7.81	2.02	1	1	0	0.835	0.998	0.898	0.83	2.624	1.296	1.481	0.44	0.921	0.235	31130.6	25978.6	31059	27968	25838.3		40332.9	46092.4	13691.5	28682.1	7309.46	High	High	High	High	High	High	High	High	High	High	High	1.26
		Master Protein	P01633	Ig kappa chain V19-17 OS=Mus musculus OX=10090 GN=Igk-V19-17 PE=1 SV=1	5	FALSE	1	1	1	149	16.4	6.92		1		0	1.412	1.89	2.525	1.609	0.01	1.134	1.273	2.596	1.43	1.434	14963.8	21122.1	28280.6	37778.9	24074.4		16968.7	19042.9	38846.5	21397.1	21454.8	High	High	High	High	High	Not Found	High	High	High	High	High	1.24
n/a	High	Master Protein	P53026	60S ribosomal protein L10a OS=Mus musculus OX=10090 GN=Rpl10a PE=1 SV=3	11	FALSE	3	5	3	217	24.9	9.98	8.38	2	3	0	1.586	1.115	1.279	1.7	0.01	1.166	1.673	1.405	1.439	0.625	30164.1	47852.9	33646.6	38587.7	51268.9		35162	50469.5	42371.9	43392.1	18866.9	High	High	High	High	High	Not Found	High	High	High	High	High	1.24
n/a	High	Master Protein	P62492	Ras-related protein Rab-11A OS=Mus musculus OX=10090 GN=Rab11a PE=1 SV=3	4	FALSE	1	5	1	216	24.4	6.57	4.64	1	1	0	0.753	1.008	1.499	0.851	0.01	1.027	0.617	0.886	0.548	0.392	209347	157577	211044	313709	178124		214980	129185	185577	114771	81980.2	High	High	High	High	High	Not Found	High	High	High	High	High	1.24
n/a	Medium	Master Protein	P51569	Alpha-galactosidase A OS=Mus musculus OX=10090 GN=Gla PE=1 SV=1	3	FALSE	2	3	2	419	47.6	5.72	2.51	2	1	0	1.221	0.572	1.073	0.837	1.424	1.127	1.221	1.335	1.27	0.878	53397.1	65175.8	30566.7	57281.9	44689.6		60203.9	65200.8	71289.7	67840.6	46870.1	High	High	High	High	High	High	High	High	High	High	High	1.23
		Master Protein	Q61136	Serine/threonine-protein kinase PRP4 homolog OS=Mus musculus OX=10090 GN=Prpf4b PE=1 SV=3	1	FALSE	1	4	1	1007	116.9	10.23		1		0	0.822	1.804	1.249	1.147	0.01	0.824	0.919	3.057	3.308	1.583	65764.4	54073.6	118662	82151.4	75418.8		54163.6	60413.1	201072	217573	104093	High	High	High	High	High	High	High	High	High	High	High	1.23
n/a	High	Master Protein	Q9DBM2	Peroxisomal bifunctional enzyme OS=Mus musculus OX=10090 GN=Ehhadh PE=1 SV=4	3	FALSE	3	7	3	718	78.3	9.13	6.73	3	2	0	1.038	2.232	0.895	1.288	5.335	2.706	4.353	0.809	1.396	0.329	84113.4	87337.7	187716	75292.7	108304		227586	366106	68008	117398	27695.2	High	High	High	High	High	High	High	High	High	High	High	1.23
n/a	Medium	Master Protein	P04249	Myoglobin OS=Proechimys guairae OX=10163 GN=MB PE=1 SV=2	4	FALSE	1	3	1	154	17	7.72	2.39	1	1	0	0.174	0.364	0.166	0.142	0.01	0.205	0.141	0.149	0.212	0.103	51042.4	8870.44	18579.1	8448.22	7233.65		10478.9	7193.25	7580.28	10808.6	5273.35	High	High	High	High	High	Not Found	High	High	High	High	High	1.22
n/a	High	Master Protein	O70456	14-3-3 protein sigma OS=Mus musculus OX=10090 GN=Sfn PE=1 SV=2	6	FALSE	2	7	1	248	27.7	4.78	16.13	1	2	0	0.118	0.331	0.249	0.361	0.556	0.142	0.098	0.116	0.12	0.117	746964	87837.6	247514	185858	269722		106309	72853.1	86404.5	89795.6	87648.3	High	High	High	High	High	High	High	High	High	High	High	1.22
n/a	Medium	Master Protein	O70251	Elongation factor 1-beta OS=Mus musculus OX=10090 GN=Eef1b PE=1 SV=5	3	FALSE	1	3	1	225	24.7	4.69	2.28	1	1	0	0.97	1.157	1.923	1.115	0.01	0.904	0.707	0.239	0.775	0.395	12113.5	11750.6	14010.6	23298.4	13501.4		10951.3	8567.45	2894.51	9385.07	4781.34	High	High	High	High	High	Not Found	High	High	High	High	High	1.21
		Master Protein	Q8CI94	Glycogen phosphorylase, brain form OS=Mus musculus OX=10090 GN=Pygb PE=1 SV=3	1	FALSE	1	1	1	843	96.7	6.73		1		0	1.148	2.242	1.568	1.744	0.01	1.733	1.253	1.433	1.591	0.911	4212.32	4834.02	9443.35	6603.19	7344.4		7298.54	5276.83	6037.94	6703.35	3838.37	High	High	High	High	High	Not Found	High	High	High	High	High	1.19
		Master Protein	P43029	Growth/differentiation factor 7 OS=Mus musculus OX=10090 GN=Gdf7 PE=2 SV=2	2	FALSE	1	1	1	461	47.9	9.23		1		0	0.729	0.972	1.58	0.623	2.869	1.418	2.472	1.459	3.644	0.795	35220.6	25693.2	34218.9	55645.9	21926.5		49928.5	87076.3	51383.1	128354	28006.2	High	High	High	High	High	High	High	High	High	High	High	1.18
n/a	High	Master Protein	P36552	Oxygen-dependent coproporphyrinogen-III oxidase, mitochondrial OS=Mus musculus OX=10090 GN=Cpox PE=1 SV=2	6	FALSE	3	5	3	443	49.7	8.53	6.58	2	2	0	0.885	0.789	1.053	0.703	0.01	1.027	0.764	0.802	1.327	0.379	37398.6	33084.4	29523	39380.5	26279.6		38416.5	28565.2	30001.6	49626.1	14169	High	High	High	High	High	Not Found	High	High	High	High	High	1.17
n/a	High	Master Protein	Q02357	Ankyrin-1 OS=Mus musculus OX=10090 GN=Ank1 PE=1 SV=2	1	FALSE	1	4	1	1862	204.1	6.55	5.22	1	1	0	2.278	5.867	1.6	3.981	0.01	1.595	1.023	2.075	1.219	2.38	2733.21	6226.5	16036.1	4373.13	10881.6		4359.01	2796.88	5670.85	3330.58	6504.07	High	High	High	High	High	Not Found	High	High	High	High	High	1.16
		Master Protein	Q9CZY3	Ubiquitin-conjugating enzyme E2 variant 1 OS=Mus musculus OX=10090 GN=Ube2v1 PE=1 SV=1	4	FALSE	1	1	1	147	16.3	7.96		1		0	0.824	1.153	1.117	1.131	3.695	1.113	1.08	0.77	1.195	0.488	22100.3	18218.8	25491.2	24682.2	24992.9		24606.4	23866.9	17020.7	26407.7	10784.2	High	High	High	High	High	High	High	High	High	High	High	1.16
n/a	Medium	Master Protein	Q505D7	Optic atrophy 3 protein homolog OS=Mus musculus OX=10090 GN=Opa3 PE=1 SV=1	9	FALSE	2	6	2	179	20.1	8.34	0	2	1	0	0.995	0.503	0.781	0.833	0.692	0.66	0.501	0.232	0.689	0.143	140296	139543	70506.6	109528	116885		92584.7	70240.5	32490.8	96678.7	20110	High	High	High	High	High	High	High	High	High	High	High	1.14
		Master Protein	Q9CQM9	Glutaredoxin-3 OS=Mus musculus OX=10090 GN=Glrx3 PE=1 SV=1	2	FALSE	1	2	1	337	37.8	5.59		1		0	0.776	0.801	1.235	0.817	0.01	0.897	0.782	0.595	0.774	0.418	19734	15305.4	15812.4	24379	16126.2		17700.2	15428.5	11737.5	15271.7	8245.42	High	High	High	High	High	Not Found	High	High	High	High	High	1.13
		Master Protein	Q6P5U7	NACHT and WD repeat domain-containing protein 2 OS=Mus musculus OX=10090 GN=Nwd2 PE=1 SV=2	0	FALSE	1	1	1	1742	197.3	6.15		1		0	0.811	0.951	0.417	0.995	0.01	0.753	0.694	0.812	0.991	1.41	12548.3	10180.2	11930.5	5233.71	12487		9443.25	8712.32	10193.7	12436.1	17699	High	High	High	High	High	Not Found	High	High	High	High	High	1.11
n/a	High	Master Protein	Q5RKZ7	Molybdenum cofactor biosynthesis protein 1 OS=Mus musculus OX=10090 GN=Mocs1 PE=1 SV=2	2	FALSE	1	3	1	636	69.8	9.14	5.26	1	1	0	1.613	0.791	1.239	1.274	0.01	1.511	0.891	0.52	1.485	0.88	4179.34	6740.69	3304.97	5176.24	5323.9		6315.6	3725.19	2174.75	6204.86	3678.92	High	High	High	High	High	Not Found	High	High	High	High	High	1.09
		Master Protein	Q09199	Beta-1,4 N-acetylgalactosaminyltransferase 2 OS=Mus musculus OX=10090 GN=B4galnt2 PE=2 SV=1	1	FALSE	1	1	1	510	58.3	8.94		1		0	0.67	0.999	1.202	0.803	2.757	0.749	0.418	0.519	0.584	0.236	45307.4	30366	45255.3	54472.6	36399		33920.7	18948.5	23531.4	26452.6	10689.8	High	High	High	High	High	High	High	High	High	High	High	1.08
n/a	Medium	Master Protein	O08788	Dynactin subunit 1 OS=Mus musculus OX=10090 GN=Dctn1 PE=1 SV=3	1	FALSE	2	4	2	1281	141.6	5.9	2.94	2	1	0	0.75	1.412	2.072	0.797	0.01	1.042	1.089	0.444	0.838	0.43	9889.92	7412.99	13963.3	20492.9	7883.05		10304	10775	4388.87	8291.37	4251.06	High	High	High	High	High	High	High	High	High	High	High	1.08
n/a	Medium	Master Protein	Q9JLT4	Thioredoxin reductase 2, mitochondrial OS=Mus musculus OX=10090 GN=Txnrd2 PE=1 SV=4	3	FALSE	2	3	2	524	56.6	8.46	0	2	1	0	1.197	0.891	0.884	1.226	1.963	1.179	1.037	1.235	0.965	1.827	69885.6	83633.8	62270.5	61757.1	85671.6		82365.4	72454.7	86302.5	67463.1	127692	High	High	High	High	High	High	High	High	High	High	High	1.06
n/a	Medium	Master Protein	Q8R0N6	Hydroxyacid-oxoacid transhydrogenase, mitochondrial OS=Mus musculus OX=10090 GN=Adhfe1 PE=1 SV=2	5	FALSE	3	6	3	465	49.9	7.58	2.21	3	2	0	0.844	1.204	0.774	0.91	2.206	0.968	0.951	0.506	0.797	0.409	310236	261739	373413	240146	282209		300177	294939	157115	247127	126956	High	High	High	High	High	High	High	High	High	High	High	1.06
n/a	High	Master Protein	Q99LB2	Dehydrogenase/reductase SDR family member 4 OS=Mus musculus OX=10090 GN=Dhrs4 PE=1 SV=3	10	FALSE	4	6	4	279	29.9	9.38	5.72	3	2	0	0.869	0.677	0.942	0.785	1.652	0.928	1.067	0.356	0.74	0.193	620010	539055	419963	584060	486765		575123	661288	220694	458885	119925	High	High	High	High	High	High	High	High	High	High	High	1.05
n/a	Medium	Master Protein	Q9QY76	Vesicle-associated membrane protein-associated protein B OS=Mus musculus OX=10090 GN=Vapb PE=1 SV=3	3	FALSE	1	2	1	243	26.9	7.78	1.79	1	1	0	0.734	0.679	0.91	0.817	0.01	0.812	0.719	0.378	0.639	0.272	39174.2	28769	26603.2	35638.2	31992.1		31819.8	28161.1	14800.3	25050.6	10646.8	High	High	High	High	High	Not Found	High	High	High	High	High	1.05
n/a	High	Master Protein	Q9WUR9	Adenylate kinase 4, mitochondrial OS=Mus musculus OX=10090 GN=Ak4 PE=1 SV=1	4	FALSE	1	3	1	223	25	7.53	5.55	1	1	0	1.155	0.543	0.635	1.159	0.01	0.829	0.491	0.364	0.618	0.399	24062.3	27796	13062.6	15286.1	27894.9		19937.6	11802.9	8757.02	14881.4	9600.09	High	High	High	High	High	Not Found	High	High	High	High	High	1.04
		Master Protein	Q05421	Cytochrome P450 2E1 OS=Mus musculus OX=10090 GN=Cyp2e1 PE=1 SV=1	1	FALSE	1	1	1	493	56.8	8.4		1		0																						High	High	High	High	High	Not Found	High	High	High	High	High	1.02
		Master Protein	P52840	Sulfotransferase 1A1 OS=Mus musculus OX=10090 GN=Sult1a1 PE=1 SV=1	2	FALSE	1	2	1	291	34	8.1		1		0	1.492	1.359	1.658	1.101	3.193	1.571	1.128	1.494	2.117	0.623	45079	67269.5	61276.6	74737.9	49642.9		70804.2	50834.3	67336.7	95451	28103.3	High	High	High	High	High	High	High	High	High	High	High	1.02
n/a	High	Master Protein	Q9D0S9	Histidine triad nucleotide-binding protein 2, mitochondrial OS=Mus musculus OX=10090 GN=Hint2 PE=1 SV=1	6	FALSE	1	3	1	163	17.3	9.82	5.94	1	1	0	1.57	0.334	1.008	0.922	0.01	1.041	1.182	0.309	1.094	0.294	50771.6	79691.7	16969.4	51179.5	46800.9		52869.5	60028.9	15680.6	55519	14937.9	High	High	High	High	High	Not Found	High	High	High	High	High	1
		Master Protein	P03953	Complement factor D OS=Mus musculus OX=10090 GN=Cfd PE=1 SV=1	2	FALSE	1	1	1	259	28	6.67		1		0	1.705	1.626	1.524	2.039	0.01	1.312	1.408	5.714	1.486	8.853	20113	34285.7	32709.9	30649.7	41010		26384.2	28314.1	114934	29883	178060	High	High	High	High	High	Not Found	High	High	High	High	High	1
		Master Protein	Q8VCS0	N-acetylmuramoyl-L-alanine amidase OS=Mus musculus OX=10090 GN=Pglyrp2 PE=1 SV=1	1	FALSE	1	2	1	530	57.7	6.98		1		0	0.851	1.247	1.564	1.287	2.745	0.936	1.037	1.076	0.954	1.059	108408	92225.9	135203	169557	139547		101490	112379	116650	103461	114759	High	High	High	High	High	High	High	High	High	High	High	1
		Master Protein	P47934	Carnitine O-acetyltransferase OS=Mus musculus OX=10090 GN=Crat PE=1 SV=3	1	FALSE	1	1	1	626	70.8	8.44		1		0	1.72	1.395	1.173	0.85	0.01	2.008	2.115	0.624	3.01	0.448	7999.21	13760.6	11161.7	9380.11	6800.96		16063.6	16922.1	4989.61	24079.5	3584.76	High	High	High	High	High	Not Found	High	High	High	High	High	0.99
		Master Protein	Q91VA6	Polymerase delta-interacting protein 2 OS=Mus musculus OX=10090 GN=Poldip2 PE=1 SV=1	2	FALSE	1	1	1	368	41.8	8.63		1		0	1.487	1.295	1.238	1.473	0.01	1.698	0.712	1.161	2.128	0.634	16607.7	24694	21509.6	20560.4	24468.2		28198.9	11827.7	19277.7	35334.9	10533.7	High	High	High	High	High	Not Found	High	High	High	High	High	0.97
		Master Protein	Q9CS42	Ribose-phosphate pyrophosphokinase 2 OS=Mus musculus OX=10090 GN=Prps2 PE=1 SV=4	2	FALSE	1	3	1	318	34.8	6.61		1		0	0.887	1.665	1.684	1.105	2.101	1.05	1.023	1.017	1.238	0.478	40065.4	35551.1	66716.5	67458.9	44283.3		42062.9	40967.5	40756.6	49612.7	19133.4	High	High	High	High	High	High	High	High	High	High	High	0.96
n/a	High	Master Protein	Q99PV0	Pre-mRNA-processing-splicing factor 8 OS=Mus musculus OX=10090 GN=Prpf8 PE=1 SV=2	0	FALSE	1	2	1	2335	273.4	8.84	3.49		1	0	1.057	2.212	1.551	1.602	0.01	0.762	1.254	3.502	0.966	3.15	14026.8	14829.4	31033.6	21754.5	22474.2		10686.7	17593	49120.6	13544.7	44184.6	High	High	High	High	High	Not Found	High	High	High	High	High	0.93
		Master Protein	Q61781	Keratin, type I cytoskeletal 14 OS=Mus musculus OX=10090 GN=Krt14 PE=1 SV=2	1	FALSE	1	1	1	484	52.8	5.17		1		0	0.29	0.87	0.64	0.527	1.098	0.371	0.373	0.545	1.418	0.421	44065.4	12762.3	38336.3	28194.7	23233.7		16332.5	16420.7	24014.6	62478.6	18548.4	High	High	High	High	High	High	High	High	High	High	High	0.92
n/a	High	Master Protein	Q920R0	Alsin OS=Mus musculus OX=10090 GN=Als2 PE=1 SV=3	0	FALSE	1	4	1	1651	182.5	6.3	7.91	1	1	0	1.288	1.146	0.612	1.269	2.762	2.946	4.639	2.256	4.029	1.973	38165.4	49146.4	43722	23340.8	48432.2		112423	177039	86092.3	153755	75315.1	High	High	High	High	High	High	High	High	High	High	High	0.88
		Master Protein	Q9WUZ9	Ectonucleoside triphosphate diphosphohydrolase 5 OS=Mus musculus OX=10090 GN=Entpd5 PE=1 SV=1	4	FALSE	2	2	2	427	47.1	5.29		2		0	0.854	0.938	0.915	0.962	0.01	1.319	1.783	1.18	0.961	0.395	98898.2	84461.6	92809	90462	95172.8		130475	176298	116674	95049.4	39048.8	High	High	High	High	High	Not Found	High	High	High	High	High	0.85
		Master Protein	A2ADY9	Protein DDI1 homolog 2 OS=Mus musculus OX=10090 GN=Ddi2 PE=1 SV=1	2	FALSE	1	1	1	399	44.6	5.05		1		0	1.118	0.88	1.561	1.1	0.01	1.692	1.667	0.636	1.351	0.364	13516.4	15112.4	11897.9	21103.4	14864.9		22873	22534.1	8591.55	18265.1	4919.79	High	High	High	High	High	Not Found	High	High	High	High	High	0.84
n/a	High	Master Protein	Q9DCV4	Regulator of microtubule dynamics protein 1 OS=Mus musculus OX=10090 GN=Rmdn1 PE=1 SV=2	8	FALSE	3	8	3	305	35	8.7	11.42	2	3	0	1.736	0.566	0.624	1.173	0.01	1.714	1.256	0.401	1.514	0.281	136159	236433	77087.3	85009.3	159678		233321	171067	54598.1	206083	38263.3	High	High	High	High	High	Not Found	High	High	High	High	High	0.84
n/a	Medium	Master Protein	P15105	Glutamine synthetase OS=Mus musculus OX=10090 GN=Glul PE=1 SV=6	2	FALSE	1	3	1	373	42.1	7.08	2.03	1	1	0	0.546	0.794	0.797	0.524	2.831	0.62	0.802	0.372	1.264	0.247	46798.2	25543.3	37135.6	37317.1	24536		29029.2	37538.6	17404.9	59141	11552	High	High	High	High	High	High	High	High	High	High	High	0.84
n/a	High	Master Protein	P58771	Tropomyosin alpha-1 chain OS=Mus musculus OX=10090 GN=Tpm1 PE=1 SV=1	5	FALSE	2	4	1	284	32.7	4.74	5.17	1	2	0	0.38	1.006	1.689	0.26	0.01	0.521	0.234	0.434	0.371	0.384	10150.2	3852.66	10212.9	17143.1	2640.09		5285.92	2372.63	4404.34	3770.04	3901.81	High	High	High	High	High	Not Found	High	High	High	High	High	0.83
n/a	High	Master Protein	P97429	Annexin A4 OS=Mus musculus OX=10090 GN=Anxa4 PE=1 SV=4	5	FALSE	2	4	2	319	35.9	5.57	4.6	2	1	0	1.242	1.483	1.447	1.867	1.651	1.414	0.813	0.557	0.8	0.691	118007	146580	175015	170741	220331		166861	95988.3	65716.7	94348.7	81496.1	High	High	High	High	High	High	High	High	High	High	High	0.82
n/a	High	Master Protein	P47791	Glutathione reductase, mitochondrial OS=Mus musculus OX=10090 GN=Gsr PE=1 SV=3	4	FALSE	2	3	2	500	53.6	7.99	3.19	1	1	0	0.737	1.5	1.058	1.41	1.755	0.912	0.896	0.625	0.983	0.44	165293	121855	248008	174953	232998		150814	148174	103322	162518	72672.2	High	High	High	High	High	High	High	High	High	High	High	0.81
n/a	High	Master Protein	Q8VDJ3	Vigilin OS=Mus musculus OX=10090 GN=Hdlbp PE=1 SV=1	1	FALSE	2	8	2	1268	141.7	6.87	7.4	2	2	0	0.819	1.029	1.276	0.933	2.41	0.915	1.084	0.604	0.839	0.426	150165	123042	154460	191667	140053		137402	162814	90664.2	125979	63965.8	High	High	High	High	High	High	High	High	High	High	High	0.8
n/a	High	Master Protein	P62858	40S ribosomal protein S28 OS=Mus musculus OX=10090 GN=Rps28 PE=1 SV=1	16	FALSE	1	2	1	69	7.8	10.7	3.69	1	1	0	100		100	100		100	100	100	100	100		2188.76		3975.67	3041.77		1889.62	3213.76	6374.08	2641.82	3993.04	Not Found	High	Not Found	High	High	Not Found	High	High	High	High	High	0.8
		Master Protein	Q9JHU4	Cytoplasmic dynein 1 heavy chain 1 OS=Mus musculus OX=10090 GN=Dync1h1 PE=1 SV=2	0	FALSE	2	3	2	4644	531.7	6.42		2		0	0.72	1.008	1.574	0.748	0.01	0.678	0.612	0.433	0.669	0.249	17867.6	12861	18012	28119.7	13360.7		12113.6	10940.4	7733.1	11953.2	4456.43	High	High	High	High	High	High	High	High	High	High	High	0.79
		Master Protein	O89079	Coatomer subunit epsilon OS=Mus musculus OX=10090 GN=Cope PE=1 SV=3	2	FALSE	1	1	1	308	34.5	5.06		1		0	1.173	1.639	2.254	1.712	0.01	1.147	0.845	1.537	1.727	0.966	11545	13540.6	18923	26018.3	19762.2		13244.3	9750.72	17742.3	19933.3	11150	High	High	High	High	High	Not Found	High	High	High	High	High	0.79
n/a	High	Master Protein	Q9CR98	Protein FAM136A OS=Mus musculus OX=10090 GN=Fam136a PE=1 SV=1	12	FALSE	2	4	2	138	15.7	7.61	4.99	1	2	0	1.432	0.826	0.978	1.709	0.01	2.02	1.558	0.873	1.724	0.995	16347.3	23416.6	13497.7	15986.6	27929.4		33028.4	25469.5	14278.6	28178.8	16259.2	High	High	High	High	High	High	High	High	High	High	High	0.78
n/a	High	Master Protein	Q9DBL7	Bifunctional coenzyme A synthase OS=Mus musculus OX=10090 GN=Coasy PE=1 SV=2	2	FALSE	1	3	1	563	62	7.11	5.24	1	1	0	1.117	1.235	1.776	1.411	0.01	1.146	0.513	0.832	1.442	0.986	18560.8	20740.8	22914.3	32965.9	26196.6		21263.7	9525.57	15451.2	26756	18305.3	High	High	High	High	High	Not Found	High	High	High	High	High	0.78
n/a	High	Master Protein	O09164	Extracellular superoxide dismutase [Cu-Zn] OS=Mus musculus OX=10090 GN=Sod3 PE=1 SV=1	8	FALSE	2	7	2	251	27.4	6.84	9.57	2	1	0	7.043	1.523	1.525	1.606	0.01	1.223	1.041	2.851	1.369	2.178	6401.42	45086.3	9747.18	9759.62	10277.9		7831.26	6664.02	18247.7	8762.69	13941.5	High	High	High	High	High	High	High	High	High	High	High	0.78
n/a	High	Master Protein	P13745	Glutathione S-transferase A1 OS=Mus musculus OX=10090 GN=Gsta1 PE=1 SV=2	15	FALSE	5	13	2	223	25.6	8.98	42.03	1	4	0	0.792	1.176	1.304	2.243	2.751	1.027	0.893	0.663	1.078	0.463	45608.9	36105.7	53629.2	59460.8	102284		46823.7	40746.9	30222.8	49147	21132.4	High	High	High	High	High	High	High	High	High	High	High	0.78
		Master Protein	Q60854	Serpin B6 OS=Mus musculus OX=10090 GN=Serpinb6 PE=1 SV=1	2	FALSE	1	1	1	378	42.6	5.74		1		0	1.386	1.893	1.685	2.504	0.01	1.802	0.81	3.525	2.785	1.243	13201.4	18291.7	24987.5	22249.2	33062.7		23791.1	10692.2	46538.4	36765.5	16415	High	High	High	High	High	Not Found	High	High	High	High	High	0.78
		Master Protein	Q8R1F5	Putative hydroxypyruvate isomerase OS=Mus musculus OX=10090 GN=Hyi PE=1 SV=2	3	FALSE	1	1	1	277	30.4	6.43		1		0	0.773	1.182	1.174	1.019	2	0.774	0.779	0.572	0.856	0.478	63528.7	49108.4	75098.2	74563.3	64735.3		49186.6	49458.1	36312.7	54396.6	30376.2	High	High	High	High	High	High	High	High	High	High	High	0.78
n/a	High	Master Protein	Q9Z1F9	SUMO-activating enzyme subunit 2 OS=Mus musculus OX=10090 GN=Uba2 PE=1 SV=1	3	FALSE	2	4	2	638	70.5	5.24	4.67	1	2	0	0.763	1.037	1.829	0.962	1.264	0.845	0.668	0.525	0.593	0.341	59624.3	45499.9	61859.9	109039	57358.8		50407.4	39815.1	31300.9	35344.3	20358.7	High	High	High	High	High	High	High	High	High	High	High	0.76
n/a	Medium	Master Protein	P01865	Ig gamma-2A chain C region, membrane-bound form OS=Mus musculus OX=10090 GN=Igh-1a PE=1 SV=3	2	FALSE	1	2	1	398	43.9	6.29	2.34	1	1	0	0.95	1.923	2.448	1.101	3.127	0.369	0.28	0.392	0.67	0.463	1.01322e+06	962975	1.94856e+06	2.48055e+06	1.11589e+06		373511	283811	396715	678886	469612	High	High	High	High	High	High	High	High	High	High	High	0.75
n/a	High	Master Protein	Q8BH00	Aldehyde dehydrogenase family 8 member A1 OS=Mus musculus OX=10090 GN=Aldh8a1 PE=1 SV=1	1	FALSE	1	4	1	487	53.6	7.55	4	1	1	0	1.094	0.769	0.648	0.7	0.01	1.23	1.428	0.52	1.43	0.26	20582.4	22509.2	15822.3	13328	14410.5		25325.2	29382.3	10694.6	29427.3	5353.17	High	High	High	High	High	Not Found	High	High	High	High	High	0.74
n/a	High	Master Protein	P51885	Lumican OS=Mus musculus OX=10090 GN=Lum PE=1 SV=2	9	FALSE	3	5	3	338	38.2	6.43	9.21	2	3	0	0.888	2.225	0.01	0.474	0.01	0.714	0.842	2.698	0.665	0.984	2005.12	1780.68	4460.45		949.98		1431.52	1689.15	5409.15	1334.25	1973.34	High	High	High	Not Found	High	Not Found	High	High	High	High	High	0.74
		Master Protein	P41216	Long-chain-fatty-acid--CoA ligase 1 OS=Mus musculus OX=10090 GN=Acsl1 PE=1 SV=2	2	FALSE	2	2	2	699	77.9	7.15		2		0	1.37	0.592	0.606	0.894	1.952	1.522	1.723	0.453	1.33	0.303	38350.1	52537.2	22706.4	23221.1	34285.4		58373.3	66068.5	17359.4	51014.4	11615	High	High	High	High	High	High	High	High	High	High	High	0.73
n/a	High	Master Protein	P51660	Peroxisomal multifunctional enzyme type 2 OS=Mus musculus OX=10090 GN=Hsd17b4 PE=1 SV=3	3	FALSE	2	3	2	735	79.4	8.57	5.03	1	2	0	1.227	1.234	0.933	1.186	3.368	2.346	4.243	1.427	2.173	0.644	21528.3	26407.7	26564.7	20090.9	25540.2		50505.4	91344.4	30719.8	46791.1	13858.7	High	High	High	High	High	High	High	High	High	High	High	0.73
n/a	Medium	Master Protein	Q9DB29	Isoamyl acetate-hydrolyzing esterase 1 homolog OS=Mus musculus OX=10090 GN=Iah1 PE=1 SV=1	3	FALSE	2	3	2	249	28	5.52	1.7	2	1	0	0.82	0.81	1.111	0.608	0.01	1.28	1.388	0.609	1.331	0.282	23737.1	19469.8	19226.6	26379.7	14440.6		30393.5	32941.3	14447.3	31586.6	6696.55	High	High	High	High	High	Not Found	High	High	High	High	High	0.72
n/a	High	Master Protein	Q99KR7	Peptidyl-prolyl cis-trans isomerase F, mitochondrial OS=Mus musculus OX=10090 GN=Ppif PE=1 SV=1	4	FALSE	1	3	1	206	21.7	9.16	5.8	1	1	0	0.784	0.493	0.483	0.857	0.01	0.922	0.682	0.321	0.855	0.165	40075.9	31430.1	19750.7	19373.9	34329		36956.3	27347.3	12868.1	34283.4	6606.62	High	High	High	High	High	Not Found	High	High	High	High	High	0.71
		Master Protein	Q9D823	60S ribosomal protein L37 OS=Mus musculus OX=10090 GN=Rpl37 PE=3 SV=3	20	FALSE	2	2	2	97	11.1	11.74		2		0	0.732	0.826	1.228	0.906	0.01	1.196	1.235	0.361	0.914	0.349	15152.5	11091.5	12517.7	18602.7	13727		18126.6	18719.2	5469.87	13852.7	5294.43	High	High	High	High	High	Not Found	High	High	High	High	High	0.71
n/a	High	Master Protein	P29416	Beta-hexosaminidase subunit alpha OS=Mus musculus OX=10090 GN=Hexa PE=1 SV=2	3	FALSE	2	3	2	528	60.6	6.54	3.89	1	1	0	1.075	1.059	1.415	0.783	1.989	0.985	1.096	0.588	1.216	0.37	149816	161081	158685	212044	117263		147604	164240	88159.8	182207	55469	High	High	High	High	High	High	High	High	High	High	High	0.71
		Master Protein	P22315	Ferrochelatase, mitochondrial OS=Mus musculus OX=10090 GN=Fech PE=1 SV=2	2	FALSE	1	1	1	420	47.1	8.91		1		0																						High	High	High	High	High	Not Found	High	High	High	High	High	0.7
n/a	Medium	Master Protein	Q9WUR2	Enoyl-CoA delta isomerase 2, mitochondrial OS=Mus musculus OX=10090 GN=Eci2 PE=1 SV=2	2	FALSE	1	2	1	391	43.2	8.92	0	1	1	0	0.83	0.445	0.604	0.932	0.01	1.283	0.919	0.562	1.185	0.327	14662.6	12175.7	6528.34	8853.57	13661.9		18819.3	13475.8	8236.28	17376.1	4800.16	High	High	High	High	High	Not Found	High	High	High	High	High	0.7
		Master Protein	Q8CAY6	Acetyl-CoA acetyltransferase, cytosolic OS=Mus musculus OX=10090 GN=Acat2 PE=1 SV=2	2	FALSE	1	1	1	397	41.3	7.5		1		0	0.86	1.469	1.483	1.316	2.881	1.777	1.371	0.622	1.817	0.755	25664.1	22063.2	37710.1	38068.3	33763.4		45602.7	35183.7	15972.9	46633	19372.8	High	High	High	High	High	High	High	High	High	High	High	0.7
n/a	High	Master Protein	Q6P3A8	2-oxoisovalerate dehydrogenase subunit beta, mitochondrial OS=Mus musculus OX=10090 GN=Bckdhb PE=1 SV=2	2	FALSE	1	5	1	390	42.9	6.7	7.08	1	1	0	1.274	0.505	0.901	1.007	0.01	1.293	1.042	0.57	1.179	0.501	14643.5	18649.3	7400.68	13196.3	14742.4		18939.8	15256.5	8347.23	17270.8	7329.65	High	High	High	High	High	High	High	High	High	High	High	0.69
n/a	Medium	Master Protein	Q91WT9	Cystathionine beta-synthase OS=Mus musculus OX=10090 GN=Cbs PE=1 SV=3	1	FALSE	1	4	1	561	61.5	6.48	2.07	1	1	0	1.705	2.335	2.021	0.905	0.01	1.971	2.333	1.025	1.933	0.606	7314.4	12472	17080.9	14779.2	6616.98		14415.3	17065.8	7496.89	14136.3	4429.67	High	High	High	High	High	Not Found	High	High	High	High	High	0.69
		Master Protein	Q8K2I2	Coiled-coil alpha-helical rod protein 1 OS=Mus musculus OX=10090 GN=Cchcr1 PE=2 SV=3	1	FALSE	1	1	1	770	87.1	5.96		1		0	0.86	1.264	1.903	1.097	0.01	1.418	1.056	3.001	3.041	1.397	6350.75	5461.78	8026.61	12084.4	6964.81		9005.32	6705.75	19058.5	19312.8	8869.55	High	High	High	High	High	Not Found	High	High	High	High	High	0.69
		Master Protein	Q05816	Fatty acid-binding protein, epidermal OS=Mus musculus OX=10090 GN=Fabp5 PE=1 SV=3	9	FALSE	2	2	2	135	15.1	6.54		2		0	0.829	1.118	0.874	1.295	0.782	1.495	1.681	2.007	1.635	1.534	169539	140549	189491	148112	219550		253470	284935	340247	277250	260029	High	High	High	High	High	High	High	High	High	High	High	0.68
		Master Protein	Q9D0F9	Phosphoglucomutase-1 OS=Mus musculus OX=10090 GN=Pgm1 PE=1 SV=4	1	FALSE	1	1	1	562	61.4	6.57		1		0	0.729	0.991	0.696	0.982	0.01	1.751	1.258	0.391	0.867	0.376	84400.7	61564.8	83609.6	58733.8	82893.1		147777	106175	32967.4	73149.4	31731.1	High	High	High	High	High	Not Found	High	High	High	High	High	0.66
n/a	High	Master Protein	P06683	Complement component C9 OS=Mus musculus OX=10090 GN=C9 PE=1 SV=2	5	FALSE	1	3	1	548	62	5.78	8.4	1	1	0								100											1003.51			Not Found	Not Found	Not Found	Not Found	Not Found	Not Found	Not Found	Not Found	High	Not Found	Not Found	0.65
		Master Protein	P51655	Glypican-4 OS=Mus musculus OX=10090 GN=Gpc4 PE=1 SV=2	1	FALSE	1	1	1	557	62.5	6.33		1		0	1.357	1.419	0.91	0.721	0.01	0.594	0.353	2.004	0.567	1.278	19158.3	26003	27182.7	17428.8	13811.6		11372	6767.07	38386.7	10866	24477.5	High	High	High	High	High	Not Found	High	High	High	High	High	0.64
n/a	Medium	Master Protein	P61202	COP9 signalosome complex subunit 2 OS=Mus musculus OX=10090 GN=Cops2 PE=1 SV=1	2	FALSE	1	3	1	443	51.6	5.53	2.49	1	1	0	0.959	1.805	0.833	0.907	0.01	0.533	0.489	1.085	1.042	0.337	7995.23	7666.37	14427.9	6660.43	7250.19		4259.02	3909.87	8678.29	8327.06	2690.64	High	High	High	High	High	Not Found	High	High	High	High	High	0.64
		Master Protein	E9Q7P9	Cadherin-related family member 2 OS=Mus musculus OX=10090 GN=Cdhr2 PE=1 SV=1	1	FALSE	1	1	1	1308	142.5	4.44		1		0						100		100	100								1304.22		1164.59	1587.18		Not Found	Not Found	Not Found	Not Found	Not Found	Not Found	High	Not Found	High	High	Not Found	0.63
n/a	High	Master Protein	Q80X90	Filamin-B OS=Mus musculus OX=10090 GN=Flnb PE=1 SV=3	1	FALSE	2	5	2	2602	277.7	5.71	12.35		2	0	0.898	1.233	1.766	1.276	3.057	0.997	0.689	0.647	0.769	0.42	99342.2	89185.1	122520	175450	126768		99039.8	68480.1	64294.8	76414.4	41748.2	High	High	High	High	High	High	High	High	High	High	High	0.61
n/a	High	Master Protein	P00761	*CON* Trypsin precursor - sus scrofa - includes MSPRL added real and artificial sequences to mimic mass of Promega trypsin modifications	23	TRUE	7	133	7	741	79.4	8.31	572.62		7	0	1.656	4.689	2.462	1.076	0.556	1.263	1.004	0.926	0.857	0.642	552173	914481	2.58933e+06	1.35944e+06	594240		697255	554614	511095	473367	354452	High	High	High	High	High	High	High	High	High	High	High
n/a	High	Master Protein	P04264	*CON* Keratin, type II cytoskeletal 1 OS=Homo sapiens GN=KRT1 PE=1 SV=6	19	TRUE	10	38	2	644	66	8.12	125.91		10	8	0.039	0.24	0.071	0.065	0.026	0.043	0.137	0.043	0.212	0.042	2.68863e+06	104819	644836	190945	176017		115319	367872	115331	569060	113359	High	High	High	High	High	Not Found	High	High	High	High	High
n/a	High	Master Protein	P35527	*CON* Keratin, type I cytoskeletal 9 OS=Homo sapiens GN=KRT9 PE=1 SV=3	17	TRUE	9	36	1	623	62	5.24	101.11		9	0	0.654	1.104	1.095	0.918	0.01	0.915	2.006	0.505	4.753	0.606	50252.3	32851.9	55473	55005.3	46143.4		45986.6	100805	25378.7	238856	30451	High	High	High	High	High	Not Found	High	High	High	High	High
n/a	High	Master Protein	Q00897	Alpha-1-antitrypsin 1-4 OS=Mus musculus OX=10090 GN=Serpina1d PE=1 SV=1	15	FALSE	6	22	1	413	46	5.44	60.83		6	0	1.036	1.01	1.282	1.289	0.01	1.018	0.944	0.898	1.187	1.368	11164.7	11571.7	11274.1	14318.4	14393.8		11361.3	10541.1	10025.2	13248.3	15278.4	High	High	High	High	High	Not Found	High	High	High	High	High
n/a	High	Master Protein	B2R853	*CON* *CON* cDNA, FLJ93744, highly similar to Homo sapiens keratin 6E (KRT6E), mRNA OS=Homo sapiens PE=2 SV=1	3	TRUE	2	7	1	564	60	7.72	15.53		2	0	1.206	1.261	1.026	0.862	0.01	0.851	0.54	0.268	0.664	0.123	32392.5	39066	40857.3	33222.7	27933.7		27573.6	17489.4	8673.38	21493.9	3980.87	High	High	High	High	High	Not Found	High	High	High	High	High
n/a	High	Master Protein	P21981	Protein-glutamine gamma-glutamyltransferase 2 OS=Mus musculus OX=10090 GN=Tgm2 PE=1 SV=4	2	FALSE	2	5	2	686	77	5.1	13.78		2	0	0.67	0.712	0.85	1.02	1.574	0.822	0.647	0.627	0.857	0.328	45881.5	30747.1	32676.6	39019.8	46793.5		37697.3	29673	28766.8	39332.6	15066.8	High	High	High	High	High	High	High	High	High	High	High
n/a	High	Master Protein	P15924	*CON* Desmoplakin - Homo sapiens	1	TRUE	3	5	3	2871	331.6	6.81	13.52		3	0	0.045	0.235	0.061	0.053	0.433	0.058	0.072	0.037	0.115	0.032	190030	8475.79	44657.3	11526.3	10146.5		11103.2	13735.4	7020.71	21794.3	6076.45	High	High	High	High	High	High	High	High	High	High	High
n/a	High	Master Protein	P35505	Fumarylacetoacetase OS=Mus musculus OX=10090 GN=Fah PE=1 SV=2	6	FALSE	2	4	2	419	46.1	7.18	12.42		2	0	1.529	0.854	0.823	1.543	0.01	0.601	1.247	2.256	1.697	1.359	4416.6	6753.28	3772.54	3636.43	6814.11		2652.45	5509.32	9965.1	7493.33	6001.04	High	High	High	High	High	Not Found	High	High	High	High	High
n/a	High	Master Protein	Q91WU0	Carboxylesterase 1F OS=Mus musculus OX=10090 GN=Ces1f PE=1 SV=1	4	FALSE	2	4	2	561	61.6	6.48	12.26		2	0	100	100	100	100		100	100	100	100	100		8692.79	8314.67	13038.2	11220.7		10555	12725.6	17690.6	12282.7	5339.85	High	High	High	High	High	Not Found	High	High	High	High	High
n/a	High	Master Protein	P62806	Histone H4 OS=Mus musculus OX=10090 GN=Hist1h4a PE=1 SV=2	17	FALSE	2	4	2	103	11.4	11.36	11.74		2	0	1.149	2.37	0.01	1.993	0.01	2.119	1.577	1.127	2.015	1.227	2494.41	2866.34	5910.88		4971.33		5286.49	3934.86	2811.3	5026.49	3060.44	High	High	High	Not Found	High	Not Found	High	High	High	High	High
n/a	High	Master Protein	P14246	Solute carrier family 2, facilitated glucose transporter member 2 OS=Mus musculus OX=10090 GN=Slc2a2 PE=1 SV=3	2	FALSE	1	4	1	523	57.1	6.73	11.02		1	0	0.972	0.904	0.813	0.833	0.01	1.217	1.405	1.72	3.041	0.917	21136.3	20540.2	19103.1	17186.6	17603.7		25726.7	29703	36344.4	64267.2	19375.9	High	High	High	High	High	Not Found	High	High	High	High	High
n/a	High	Master Protein	P13647	*CON* Keratin, type II cytoskeletal 5 OS=Homo sapiens GN=KRT5 PE=1 SV=3	5	TRUE	3	5	3	590	62.3	7.74	9.61		3	0	0.048	0.226	0.075	0.059	0.057	0.06	0.087	0.049	0.202	0.055	1.86931e+06	89669.8	422195	140950	110512		112267	162052	90930.2	377287	103698	High	High	High	High	High	High	High	High	High	High	High
n/a	High	Master Protein	Q9CQ52	Chymotrypsin-like elastase family member 3B OS=Mus musculus OX=10090 GN=Cela3b PE=1 SV=1	7	FALSE	2	3	1	269	28.9	5.87	9.44		2	0																						Not Found	Not Found	Not Found	Not Found	Not Found	Not Found	Not Found	Not Found	Not Found	Not Found	Not Found
n/a	High	Master Protein	Q91XE0	Glycine N-acyltransferase OS=Mus musculus OX=10090 GN=Glyat PE=1 SV=1	3	FALSE	1	4	1	296	34.1	8.28	8.06		1	0	0.855	0.468	0.487	0.552	0.01	0.761	0.781	0.118	0.498	0.113	107188	91614.4	50206.7	52239	59138.5		81530.3	83732.6	12599	53385.6	12161.7	High	High	High	High	High	Not Found	High	High	High	High	High
n/a	High	Master Protein	Q8CG76	Aflatoxin B1 aldehyde reductase member 2 OS=Mus musculus OX=10090 GN=Akr7a2 PE=1 SV=3	3	FALSE	2	3	2	367	40.6	8.12	7.76		2	0	0.959	0.881	1.279	0.691	0.01	1.199	1.219	0.399	0.872	0.352	17238.9	16526	15190.1	22045.2	11907.5		20671.8	21021.1	6886.87	15030.1	6076.26	High	High	High	High	High	Not Found	High	High	High	High	High
n/a	High	Master Protein	P11352	Glutathione peroxidase 1 OS=Mus musculus OX=10090 GN=Gpx1 PE=1 SV=2	3	FALSE	1	3	1	201	22.3	7.21	6.92		1	0	0.586	0.809	0.742	0.65	0.01	0.434	0.715	5.56	0.648	1.712	41247.3	24154.2	33380.6	30586.9	26799		17911.9	29492.5	229338	26718	70610.1	High	High	High	High	High	Not Found	High	High	High	High	High
n/a	High	Master Protein	Q9CZM2	60S ribosomal protein L15 OS=Mus musculus OX=10090 GN=Rpl15 PE=2 SV=4	4	FALSE	1	2	1	204	24.1	11.62	6.31		1	0	1.065	1.127	1.443	1.062	0.01	1.182	0.948	0.549	0.97	0.277	5609.73	5972.29	6319.69	8094.25	5955.33		6630.06	5319.17	3077.93	5443.51	1552.08	High	High	High	High	High	Not Found	High	High	High	High	High
n/a	High	Master Protein	P21107	Tropomyosin alpha-3 chain OS=Mus musculus OX=10090 GN=Tpm3 PE=1 SV=3	7	FALSE	2	2	1	285	33	4.72	6.23		2	0	0.557	1.49	1.308	1.056	0.01	0.542	0.816	0.447	0.608	0.371	4469.81	2488.51	6657.88	5847.72	4721.54		2423.62	3649.26	1999.08	2716.31	1658.69	High	High	High	High	High	Not Found	High	High	High	High	High
n/a	High	Master Protein	P09813	Apolipoprotein A-II OS=Mus musculus OX=10090 GN=Apoa2 PE=1 SV=2	10	FALSE	1	2	1	102	11.3	7.18	6.19		1	0	100			100				100	100	100		1890.94			938.16				2309.11	916.484	1741.56	Not Found	High	Not Found	Not Found	High	Not Found	Not Found	Not Found	High	High	High
n/a	High	Master Protein	O70591	Prefoldin subunit 2 OS=Mus musculus OX=10090 GN=Pfdn2 PE=1 SV=2	6	FALSE	1	3	1	154	16.5	6.58	6.16		1	0	0.645	0.966	1.338	1.242	0.01	1.093	0.686	0.372	0.574	0.722	19414.9	12518.5	18752.5	25974.9	24115.7		21211	13320.7	7217.9	11140.7	14021.6	High	High	High	High	High	Not Found	High	High	High	High	High
n/a	High	Master Protein	P14069	Protein S100-A6 OS=Mus musculus OX=10090 GN=S100a6 PE=1 SV=3	9	FALSE	1	2	1	89	10	5.48	6.08		1	0	0.632	0.01	1.336	1.45	0.01	0.681	0.646	0.477	0.786	0.273	2479.95	1568.36		3312.83	3595.18		1688.95	1602.03	1183.08	1949.15	678.035	High	High	Not Found	High	High	Not Found	High	High	High	High	High
n/a	High	Master Protein	P0DOY1	DNA (cytosine-5)-methyltransferase 3C OS=Mus musculus OX=10090 GN=Dnmt3c PE=1 SV=1	1	FALSE	1	3	1	709	79.3	5.48	6.07		1	0	2.012	0.349	0.894	0.437	1.443	1.888	3.251	0.729	2.139	0.318	35466.3	71367	12383	31711.9	15492		66943.2	115290	25851.4	75863.1	11289	High	High	High	High	High	High	High	High	High	High	High
n/a	High	Master Protein	P80318	T-complex protein 1 subunit gamma OS=Mus musculus OX=10090 GN=Cct3 PE=1 SV=1	2	FALSE	1	2	1	545	60.6	6.7	5.95		1	0	0.591	0.435	0.641	0.577	0.01	1.058	1.308	0.333	0.44	0.203	44023	26005.2	19131.3	28210.2	25396		46598.1	57568.3	14673.2	19378.4	8917.11	High	High	High	High	High	Not Found	High	High	High	High	High
n/a	High	Master Protein	Q9CPQ3	Mitochondrial import receptor subunit TOM22 homolog OS=Mus musculus OX=10090 GN=Tomm22 PE=1 SV=3	18	FALSE	1	1	1	142	15.5	4.34	5.85		1	0	100			100		100			100			3167.35			918.008		2415.01			1983.32		Not Found	High	Not Found	Not Found	High	Not Found	High	Not Found	Not Found	High	Not Found
n/a	High	Master Protein	Q9DCD0	6-phosphogluconate dehydrogenase, decarboxylating OS=Mus musculus OX=10090 GN=Pgd PE=1 SV=3	2	FALSE	1	2	1	483	53.2	7.23	5.72		1	0			100	100		100	100		100	100				3705.68	3168.19		3212.75	2769.68		897.147	1686.05	Not Found	Not Found	Not Found	High	High	Not Found	High	High	Not Found	High	High
n/a	High	Master Protein	Q62203	Splicing factor 3A subunit 2 OS=Mus musculus OX=10090 GN=Sf3a2 PE=1 SV=2	3	FALSE	1	2	1	475	49.9	9.54	5.66		1	0	0.652	0.805	0.866	0.736	0.01	0.634	0.825	0.819	0.488	0.395	8073.37	5260.3	6502.96	6993.98	5942.72		5114.56	6661.57	6615.19	3938.85	3185.04	High	High	High	High	High	Not Found	High	High	High	High	High
n/a	High	Master Protein	Q9D3B1	Very-long-chain (3R)-3-hydroxyacyl-CoA dehydratase 2 OS=Mus musculus OX=10090 GN=Hacd2 PE=1 SV=1	4	FALSE	1	3	1	254	28.4	9.58	5.62		1	0	2.957	0.644	2.393	1.349	2.635	1.534	0.909	0.438	0.925	0.281	58680.7	173545	37779.4	140427	79180		90005.3	53366.3	25719	54260.5	16508.8	High	High	High	High	High	High	High	High	High	High	High
n/a	High	Master Protein	Q7TPR4	Alpha-actinin-1 OS=Mus musculus OX=10090 GN=Actn1 PE=1 SV=1	2	FALSE	2	3	1	892	103	5.38	5.61		2	0	0.864	1.839	1.581	1.423	8.292	1.045	1.198	0.602	1.077	0.58	5544.02	4789.58	10197.5	8763.94	7890.11		5794.71	6641.07	3335.45	5972.75	3217.37	High	High	High	High	High	High	High	High	High	High	High
n/a	High	Master Protein	P70318	Nucleolysin TIAR OS=Mus musculus OX=10090 GN=Tial1 PE=1 SV=1	2	FALSE	1	2	1	392	43.4	7.99	5.61		1	0	0.898	1.335	1.228	0.982	0.01	0.744	0.817	0.695	0.832	0.361	14665.3	13170.8	19574.8	18014.5	14405.5		10910.3	11979.1	10194.6	12203.4	5296.32	High	High	High	High	High	Not Found	High	High	High	High	High
n/a	High	Master Protein	Q3U1J4	DNA damage-binding protein 1 OS=Mus musculus OX=10090 GN=Ddb1 PE=1 SV=2	1	FALSE	1	2	1	1140	126.8	5.26	5.59		1	0																						Not Found	High	Not Found	Not Found	High	Not Found	Not Found	High	High	High	High
n/a	High	Master Protein	Q60692	Proteasome subunit beta type-6 OS=Mus musculus OX=10090 GN=Psmb6 PE=1 SV=3	4	FALSE	1	2	1	238	25.4	5.11	5.55		1	0	1.318	2.007	1.625	1.265	0.01	1.169	1.14	0.872	1.433	0.397	45632	60151	91586	74158	57722		53360.3	51999.3	39794	65379.2	18105.3	High	High	High	High	High	Not Found	High	High	High	High	High
n/a	High	Master Protein	Q60590	Alpha-1-acid glycoprotein 1 OS=Mus musculus OX=10090 GN=Orm1 PE=1 SV=1	7	FALSE	2	2	2	207	23.9	5.85	5.55		2	0																						High	High	High	High	High	High	High	High	High	High	High
n/a	High	Master Protein	Q6ZQ93	Ubiquitin carboxyl-terminal hydrolase 34 OS=Mus musculus OX=10090 GN=Usp34 PE=1 SV=3	0	FALSE	1	2	1	3582	408	5.68	5.52		1	0	0.661	1.1	0.225	0.915	0.01	3.224	3.04	4.015	6.1	1.192	31415.5	20752.2	34548.7	7069.49	28744.1		101270	95510	126138	191634	37441.7	High	High	High	High	High	Not Found	High	High	High	High	High
n/a	High	Master Protein	Q86YZ3	*CON* Hornerin - Homo sapiens	1	TRUE	1	2	1	2850	282.2	10.04	5.49		1	0	0.01	2.758	0.01	2.681	0.01	0.938	6.514	3.303	6.354	0.864	1473.78		4064.55		3951.21		1381.96	9600.8	4868.62	9364.34	1272.99	High	Not Found	High	Not Found	High	Not Found	High	High	High	High	High
n/a	High	Master Protein	Q8VCK7	Syncollin OS=Mus musculus OX=10090 GN=Sycn PE=1 SV=3	7	FALSE	1	2	1	134	14.6	7.87	5.48		1	0																						High	High	High	High	High	Not Found	High	High	High	High	High
n/a	High	Master Protein	Q61941	NAD(P) transhydrogenase, mitochondrial OS=Mus musculus OX=10090 GN=Nnt PE=1 SV=2	1	FALSE	1	2	1	1086	113.8	7.64	5.48		1	0	1.473	1.082	1.107	1.317	6.681	0.705	0.333	1.637	1.347	0.631	7937.91	11694.4	8586.5	8783.51	10457.4		5597.78	2643.42	12994.1	10695.6	5011.27	High	High	High	High	High	High	High	High	High	High	High
n/a	High	Master Protein	Q9CQC9	GTP-binding protein SAR1b OS=Mus musculus OX=10090 GN=Sar1b PE=1 SV=1	10	FALSE	2	2	2	198	22.4	6.11	5.42		2	0	1.182	1.704	0.476	1.275	0.01	1.294	1.433	0.755	1.658	0.44	6763.67	7997.15	11523.1	3218.45	8623.62		8755.42	9694.17	5104.27	11216.8	2976.84	High	High	High	High	High	Not Found	High	High	High	High	High
n/a	High	Master Protein	O89023	Tripeptidyl-peptidase 1 OS=Mus musculus OX=10090 GN=Tpp1 PE=1 SV=2	1	FALSE	1	2	1	562	61.3	6.57	5.31		1	0	4.667	0.01	0.01	1.077	0.01	2.581	4.14	0.874	2.596	0.787	1802.88	8413.23			1941.82		4653.33	7464.53	1575.06	4681.11	1419.6	High	High	Not Found	Not Found	High	Not Found	High	High	High	High	High
n/a	High	Master Protein	Q9CR84	ATP synthase F(0) complex subunit C1, mitochondrial OS=Mus musculus OX=10090 GN=Atp5mc1 PE=2 SV=1	5	FALSE	1	2	1	136	14.2	10.01	5.29		1	0	1.914	1.043	2.321	2.297	0.01	5.824	3.241	2.219	5.121	1.059	7424.49	14210.3	7747.42	17231.8	17052.6		43242.9	24060.8	16476.4	38024	7865.6	High	High	High	High	High	Not Found	High	High	High	High	High
n/a	High	Master Protein	Q8R0W0	Epiplakin OS=Mus musculus OX=10090 GN=Eppk1 PE=1 SV=2	2	FALSE	1	1	1	6548	724.2	6.07	5.18		1	0	100		100	100		100		100	100			1497.67		4833.55	2100.16		2073.88		1226.79	2688.19		Not Found	High	Not Found	High	High	Not Found	High	Not Found	High	High	Not Found
n/a	High	Master Protein	P35979	60S ribosomal protein L12 OS=Mus musculus OX=10090 GN=Rpl12 PE=1 SV=2	5	FALSE	1	2	1	165	17.8	9.42	5.17		1	0	0.383	0.01	0.01	0.486	0.01	0.608	0.537	0.01	0.01	0.01	3525.46	1349.08			1712.44		2142.65	1892.82				High	High	Not Found	Not Found	High	Not Found	High	High	Not Found	High	Not Found
n/a	High	Master Protein	Q8BK67	Protein RCC2 OS=Mus musculus OX=10090 GN=Rcc2 PE=1 SV=1	2	FALSE	1	2	1	520	55.9	8.72	5.14		1	0	0.691	1.17	0.816	0.934	0.01	1.075	0.482	0.734	0.706	0.466	18212.7	12590.6	21313.7	14865.5	17011.3		19579.3	8775.23	13366.8	12861	8494.37	High	High	High	High	High	Not Found	High	High	High	High	High
n/a	High	Master Protein	P32067	Lupus La protein homolog OS=Mus musculus OX=10090 GN=Ssb PE=1 SV=1	2	FALSE	1	2	1	415	47.7	9.77	5		1	0																						High	High	High	High	High	High	High	High	High	High	High
n/a	High	Master Protein	Q8BTY1	Kynurenine--oxoglutarate transaminase 1 OS=Mus musculus OX=10090 GN=Kyat1 PE=1 SV=1	4	FALSE	2	2	1	424	47.5	6.95	4.9		2	0	100			100		100	100	100	100	100		2772.29			1308.55		1485.91	1903.14	1248.28	2622.51	627.505	High	High	High	High	High	Not Found	High	High	High	High	High
n/a	High	Master Protein	Q9WTY1	Programmed cell death protein 7 OS=Mus musculus OX=10090 GN=Pdcd7 PE=1 SV=1	2	FALSE	1	2	1	482	54.3	10.4	4.88		1	0	1.115	0.903	1.045	0.822	0.01	0.775	0.769	0.475	1.163	0.274	29204.6	32573.6	26363.1	30506.9	24009.5		22621	22451.6	13871.6	33959.7	8016.64	High	High	High	High	High	High	High	High	High	High	High
n/a	High	Master Protein	Q6IRU5	Clathrin light chain B OS=Mus musculus OX=10090 GN=Cltb PE=1 SV=1	3	FALSE	1	2	1	229	25.2	4.63	4.88		1	0	0.701	0.968	2.666	1.311	0.01	1.021	0.907	0.557	0.941	0.405	21696.5	15217.7	20998.3	57835.9	28446.7		22158.8	19681.9	12090.5	20424.3	8796.95	High	High	High	High	High	Not Found	High	High	High	High	High
n/a	High	Master Protein	P63325	40S ribosomal protein S10 OS=Mus musculus OX=10090 GN=Rps10 PE=1 SV=1	12	FALSE	2	2	2	165	18.9	10.15	4.84		2	0	0.925	1.176	2.358	1.246	3.855	1.226	1.094	0.934	1.043	0.403	13887.3	12843.2	16329.9	32747.5	17297.2		17032.2	15190.7	12974.5	14485.3	5595.06	High	High	High	High	High	High	High	High	High	High	High
n/a	High	Master Protein	Q9JLZ3	Methylglutaconyl-CoA hydratase, mitochondrial OS=Mus musculus OX=10090 GN=Auh PE=1 SV=1	2	FALSE	1	2	1	314	33.4	9.51	4.78		1	0	0.733	0.558	0.612	0.701	0.01	0.519	0.721	0.219	0.542	0.191	189564	139032	105717	116061	132876		98403.8	136584	41484.5	102769	36131.2	High	High	High	High	High	Not Found	High	High	High	High	High
n/a	High	Master Protein	Q07797	Galectin-3-binding protein OS=Mus musculus OX=10090 GN=Lgals3bp PE=1 SV=1	2	FALSE	1	2	1	577	64.5	5.14	4.69		1	0	0.637	0.633	1.051	0.814	0.01	0.881	0.987	0.836	1.126	0.729	17859.1	11370.3	11299.2	18774.2	14541.6		15740	17634.9	14928.9	20101.6	13012.1	High	High	High	High	High	Not Found	High	High	High	High	High
n/a	High	Master Protein	Q8VCR2	17-beta-hydroxysteroid dehydrogenase 13 OS=Mus musculus OX=10090 GN=Hsd17b13 PE=1 SV=2	3	FALSE	1	2	1	304	33.4	8.88	4.63		1	0																						High	High	High	High	High	Not Found	High	High	High	High	High
n/a	High	Master Protein	P56382	ATP synthase subunit epsilon, mitochondrial OS=Mus musculus OX=10090 GN=Atp5f1e PE=1 SV=2	13	FALSE	1	2	1	52	5.8	10.01	4.61		1	0	1.262	0.517	0.616	0.922	0.01	0.76	0.779	0.194	0.754	0.151	99674.3	125787	51528.2	61431.3	91913		75734.9	77608.4	19295.6	75143.9	15010.3	High	High	High	High	High	Not Found	High	High	High	High	High
n/a	High	Master Protein	P62821	Ras-related protein Rab-1A OS=Mus musculus OX=10090 GN=Rab1A PE=1 SV=3	6	FALSE	1	2	1	205	22.7	6.21	4.6		1	0	0.653	0.643	1.193	1.205	0.01	0.739	0.52	0.429	0.735	0.154	13224.6	8641.69	8508.17	15770.5	15930.9		9767.84	6881.64	5675.45	9720.75	2042.68	High	High	High	High	High	Not Found	High	High	High	High	High
n/a	High	Master Protein	Q99LU0	Charged multivesicular body protein 1b-1 OS=Mus musculus OX=10090 GN=Chmp1b1 PE=1 SV=1	4	FALSE	1	2	1	199	22.1	8.1	4.43		1	0	0.828	0.92	0.982	0.834	0.01	1.169	1.262	0.581	1.151	0.311	77189.3	63928.4	71014.7	75831.1	64414.1		90231	97429.5	44835.6	88806.5	24013.9	High	High	High	High	High	Not Found	High	High	High	High	High
n/a	High	Master Protein	Q9QZD9	Eukaryotic translation initiation factor 3 subunit I OS=Mus musculus OX=10090 GN=Eif3i PE=1 SV=1	4	FALSE	1	3	1	325	36.4	5.64	4.4		1	0																						High	High	High	High	High	Not Found	High	High	High	High	High
n/a	High	Master Protein	P20930	*CON* Filaggrin OS=Homo sapiens GN=FLG PE=1 SV=3	0	TRUE	1	2	1	4061	434.9	9.25	4.36		1	0	0.099	0.158	0.127	0.067	0.01	0.086	0.055	0.08	0.082	0.077	46793.4	4644.64	7400.2	5931.31	3118.75		4004.5	2552.3	3729.03	3825.66	3610.8	High	High	High	High	High	Not Found	High	High	High	High	High
n/a	High	Master Protein	P62830	60S ribosomal protein L23 OS=Mus musculus OX=10090 GN=Rpl23 PE=1 SV=1	5	FALSE	1	2	1	140	14.9	10.51	4.31		1	0	1.004	0.892	1.405	1.164	2.355	1.286	1.391	0.768	1.19	0.423	96560.5	96930.9	86175.7	135645	112424		124220	134270	74188.9	114863	40822.2	High	High	High	High	High	High	High	High	High	High	High
n/a	High	Master Protein	Q91ZE0	Trimethyllysine dioxygenase, mitochondrial OS=Mus musculus OX=10090 GN=Tmlhe PE=1 SV=2	2	FALSE	1	2	1	421	49.6	8.25	4.29		1	0	1.21	0.787	0.552	0.583	0.01	0.613	0.872	0.36	0.648	0.189	17959.7	21736.2	14127.5	9914.49	10470.6		11007.5	15658.3	6470.23	11634.3	3390.09	High	High	High	High	High	Not Found	High	High	High	High	High
n/a	High	Master Protein	Q9DAS9	Guanine nucleotide-binding protein G(I)/G(S)/G(O) subunit gamma-12 OS=Mus musculus OX=10090 GN=Gng12 PE=1 SV=3	15	FALSE	1	1	1	72	8	8.97	4.28		1	0	0.535	0.844	0.6	0.425	0.01	0.401	0.4	0.229	1.123	0.193	36521.7	19537	30818.4	21929.2	15533.4		14640	14596.6	8345.96	41024.9	7049.37	High	High	High	High	High	Not Found	High	High	High	High	High
n/a	High	Master Protein	P09803	Cadherin-1 OS=Mus musculus OX=10090 GN=Cdh1 PE=1 SV=1	1	FALSE	1	2	1	884	98.2	4.83	4.22		1	0	0.856	0.709	1.025	0.956	0.01	1.776	2.555	1.464	1.892	1.342	4061.87	3475.23	2881.7	4162.24	3883.86		7215.78	10378.9	5946.07	7683.16	5450.28	High	High	High	High	High	Not Found	High	High	High	High	High
n/a	High	Master Protein	P19783	Cytochrome c oxidase subunit 4 isoform 1, mitochondrial OS=Mus musculus OX=10090 GN=Cox4i1 PE=1 SV=2	6	FALSE	1	1	1	169	19.5	9.23	4.08		1	0	0.01	0.01	0.01	1.09	0.01	0.01	0.01	0.01	0.958	0.01	1813.43				1976.75					1736.47		High	Not Found	Not Found	Not Found	High	Not Found	Not Found	Not Found	Not Found	High	Not Found
n/a	High	Master Protein	P01635	Ig kappa chain V-V region K2 (Fragment) OS=Mus musculus OX=10090 PE=1 SV=1	9	FALSE	1	1	1	115	12.6	8.31	4		1	0	100					100			100	100		1300.01					1271.84			1344.13	1068.51	Not Found	High	Not Found	Not Found	Not Found	Not Found	High	Not Found	Not Found	High	High
n/a	High	Master Protein	P07356	Annexin A2 OS=Mus musculus OX=10090 GN=Anxa2 PE=1 SV=2	3	FALSE	1	2	1	339	38.7	7.69	3.99		1	0	0.593	1.055	1.213	0.593	0.01	0.815	0.656	0.435	0.457	0.323	5946.05	3526.2	6272.44	7215.2	3523.14		4844.06	3899.07	2586.75	2716.59	1921.77	High	High	High	High	High	Not Found	High	High	High	High	High
n/a	High	Master Protein	Q4VAA2	Protein CDV3 OS=Mus musculus OX=10090 GN=Cdv3 PE=1 SV=2	4	FALSE	1	2	1	281	29.7	6.1	3.95		1	0	0.576	0.395	2.001	0.83	0.01	1.009	1.081	0.42	0.446	0.342	8790.69	5065.28	3470.87	17589.4	7297.67		8871.53	9500.35	3689.66	3924.92	3004.76	High	High	High	High	High	Not Found	High	High	High	High	High
n/a	High	Master Protein	Q8VCX1	3-oxo-5-beta-steroid 4-dehydrogenase OS=Mus musculus OX=10090 GN=Akr1d1 PE=1 SV=1	2	FALSE	1	2	1	325	37.3	6.9	3.88		1	0	0.655	0.456	0.315	0.507	0.01	0.967	0.868	0.582	1.159	1.11	22412.7	14670.5	10213.3	7049.49	11359.2		21664.8	19458.1	13040.4	25970.1	24870.6	High	High	High	High	High	Not Found	High	High	High	High	High
n/a	High	Master Protein	Q62059	Versican core protein OS=Mus musculus OX=10090 GN=Vcan PE=1 SV=2	0	FALSE	1	1	1	3357	366.6	4.64	3.86		1	0	1.81	0.39	1.333	0.826	0.01	1.391	1.877	2.646	1.472	0.914	8620.52	15603.9	3361.52	11495.2	7120.63		11994.2	16183.6	22806.5	12689	7879.73	High	High	High	High	High	Not Found	High	High	High	High	High
n/a	High	Master Protein	Q61586	Glycerol-3-phosphate acyltransferase 1, mitochondrial OS=Mus musculus OX=10090 GN=Gpam PE=1 SV=2	2	FALSE	1	2	1	827	93.6	7.84	3.83		1	0	100	100	100	100		100	100	100	100	100		3756.98	3703.76	4254.94	1882.13		2012.69	2379.05	2048.54	5818.01	2025.6	Not Found	High	High	High	High	Not Found	High	High	High	High	High
n/a	High	Master Protein	Q7Z794	*CON* Keratin, type II cytoskeletal 1b OS=Homo sapiens GN=KRT77 PE=2 SV=2	2	TRUE	1	1	1	576	61.7	5.85	3.77		1	0	0.01	0.01	0.01	0.01	0.01	0.01	0.01	0.392	0.01	0.01	3043.44								1194.22			High	Not Found	Not Found	Not Found	Not Found	Not Found	Not Found	Not Found	High	Not Found	Not Found
n/a	High	Master Protein	Q5D862	*CON* Filaggrin-2 OS=Homo sapiens GN=FLG2 PE=1 SV=1	1	TRUE	1	1	1	2391	247.9	8.31	3.76		1	0																						High	High	High	Not Found	Not Found	Not Found	Not Found	Not Found	Not Found	High	Not Found
n/a	High	Master Protein	O08529	Calpain-2 catalytic subunit OS=Mus musculus OX=10090 GN=Capn2 PE=1 SV=4	2	FALSE	1	1	1	700	79.8	4.96	3.74		1	0																						High	High	High	High	High	High	High	High	High	High	High
n/a	High	Master Protein	Q62167	ATP-dependent RNA helicase DDX3X OS=Mus musculus OX=10090 GN=Ddx3x PE=1 SV=3	2	FALSE	1	1	1	662	73.1	7.18	3.61		1	0	0.829	1.486	0.932	0.822	0.01	0.766	0.01	0.336	0.995	0.493	3667.82	3040	5451.76	3418.22	3014.76		2808.52		1231.93	3650.17	1808.81	High	High	High	High	High	Not Found	High	Not Found	High	High	High
n/a	High	Master Protein	Q8QZR5	Alanine aminotransferase 1 OS=Mus musculus OX=10090 GN=Gpt PE=1 SV=3	2	FALSE	1	1	1	496	55.1	6.64	3.59		1	0																						Not Found	Not Found	Not Found	Not Found	Not Found	Not Found	Not Found	Not Found	Not Found	Not Found	Not Found
n/a	High	Master Protein	Q6PAR0	Kelch domain-containing protein 10 OS=Mus musculus OX=10090 GN=Klhdc10 PE=1 SV=1	5	FALSE	1	1	1	439	49	9.32	3.53		1	0	0.194	0.643	0.599	0.275	0.01	0.79	0.342	0.214	0.14	0.11	18399	3566.79	11825.7	11026.9	5057.74		14540.9	6297.17	3942.99	2580.27	2028.5	High	High	High	High	High	Not Found	High	High	High	High	High
n/a	High	Master Protein	Q9Z1Q2	Protein ABHD16A OS=Mus musculus OX=10090 GN=Abhd16a PE=1 SV=3	2	FALSE	1	1	1	558	63	8.25	3.51		1	0	1.032	0.648	1.009	0.691	0.01	0.488	0.652	0.295	0.696	0.207	8747.65	9029.45	5672.3	8823.83	6040.34		4270.85	5705.11	2576.2	6087.34	1814.82	High	High	High	High	High	Not Found	High	High	High	High	High
n/a	High	Master Protein	Q7TMK9	Heterogeneous nuclear ribonucleoprotein Q OS=Mus musculus OX=10090 GN=Syncrip PE=1 SV=2	1	FALSE	1	2	1	623	69.6	8.59	3.46		1	0	1.524	1.415	1.851	2.145	0.01	1.16	1.289	1.617	2.033	1.141	13536.8	20633.9	19156.4	25054.4	29031.3		15699.3	17448.8	21895.5	27517.5	15450.6	High	High	High	High	High	Not Found	High	High	High	High	High
n/a	High	Master Protein	Q9D1C3	Protein preY, mitochondrial OS=Mus musculus OX=10090 GN=Pyurf PE=1 SV=1	13	FALSE	2	2	2	112	12.5	8.34	3.43		2	0	0.591	0.541	0.702	0.47	0.01	0.681	0.544	0.325	0.375	0.206	35855.4	21178.6	19404.7	25178	16834.3		24434.7	19493.6	11654.6	13460.7	7386.64	High	High	High	High	High	Not Found	High	High	High	High	High
n/a	High	Master Protein	Q91YT0	NADH dehydrogenase [ubiquinone] flavoprotein 1, mitochondrial OS=Mus musculus OX=10090 GN=Ndufv1 PE=1 SV=1	2	FALSE	1	1	1	464	50.8	8.21	3.4		1	0	100							100	100			1348.78							834.909	1251.08		Not Found	High	Not Found	Not Found	Not Found	Not Found	Not Found	Not Found	High	High	Not Found
n/a	High	Master Protein	Q99L47	Hsc70-interacting protein OS=Mus musculus OX=10090 GN=St13 PE=1 SV=1	2	FALSE	1	1	1	371	41.6	5.26	3.39		1	0	0.874	1.197	1.116	1.342	0.01	1.208	0.68	1.382	1.227	0.364	14030.8	12258.8	16795.8	15664.2	18822.7		16949.2	9547.98	19394.7	17215.5	5104.32	High	High	High	High	High	Not Found	High	High	High	High	High
n/a	High	Master Protein	P62264	40S ribosomal protein S14 OS=Mus musculus OX=10090 GN=Rps14 PE=1 SV=3	9	FALSE	1	2	1	151	16.3	10.05	3.33		1	0	0.871	1.146	1.146	1.131	0.01	1.358	0.998	0.364	0.972	0.295	11774.4	10252.5	13491.8	13498.7	13319.7		15990.4	11752.5	4288.72	11446.6	3473.26	High	High	High	High	High	Not Found	High	High	High	High	High
n/a	High	Master Protein	P17047	Lysosome-associated membrane glycoprotein 2 OS=Mus musculus OX=10090 GN=Lamp2 PE=1 SV=2	2	FALSE	1	1	1	415	45.7	7.39	3.32		1	0																						High	High	Not Found	High	High	Not Found	High	High	High	High	High
n/a	High	Master Protein	Q9JIW9	Ras-related protein Ral-B OS=Mus musculus OX=10090 GN=Ralb PE=1 SV=1	5	FALSE	1	1	1	206	23.3	6.62	3.29		1	0	0.731	0.01	0.01	0.737	0.01	0.01	0.01	0.01	1.272	0.01	1588.5	1160.59			1170.53					2020.18		High	High	Not Found	Not Found	High	Not Found	Not Found	Not Found	Not Found	High	Not Found
n/a	High	Master Protein	Q8C9S8	Cysteine protease ATG4A OS=Mus musculus OX=10090 GN=Atg4a PE=2 SV=2	3	FALSE	1	1	1	396	45.1	4.96	3.28		1	0	0.829	1.59	1.991	1.002	0.01	0.693	1.476	2.221	3.639	1.808	3400.15	2819.09	5405.23	6770.69	3407.39		2356.76	5018.5	7551.75	12372.8	6148.99	High	High	High	High	High	Not Found	High	High	High	High	High
n/a	High	Master Protein	P26231	Catenin alpha-1 OS=Mus musculus OX=10090 GN=Ctnna1 PE=1 SV=1	1	FALSE	1	2	1	906	100	6.23	3.23		1	0																						High	High	High	High	High	Not Found	High	High	High	High	High
n/a	High	Master Protein	O09043	Napsin-A OS=Mus musculus OX=10090 GN=Napsa PE=1 SV=1	2	FALSE	1	1	1	419	45.5	7.5	3.22		1	0	100	100		100		100	100	100	100	100		1873.98	2957.88		952.47		3235.73	5508.56	1817.04	4508.49	2122.04	Not Found	High	High	Not Found	High	Not Found	High	High	High	High	High
n/a	High	Master Protein	Q9Z160	Conserved oligomeric Golgi complex subunit 1 OS=Mus musculus OX=10090 GN=Cog1 PE=1 SV=3	1	FALSE	1	1	1	980	109	7.18	3.21		1	0	0.756	0.757	0.771	0.941	0.01	0.664	0.992	1.951	0.282	4.056	14521.8	10975.5	10997.5	11194	13663.7		9640.02	14412.4	28331.6	4094.43	58904.4	High	High	High	High	High	Not Found	High	High	High	High	High
n/a	High	Master Protein	P62281	40S ribosomal protein S11 OS=Mus musculus OX=10090 GN=Rps11 PE=1 SV=3	5	FALSE	1	1	1	158	18.4	10.3	3.19		1	0																						Not Found	Not Found	Not Found	Not Found	Not Found	Not Found	Not Found	Not Found	Not Found	Not Found	Not Found
n/a	High	Master Protein	Q9R1P0	Proteasome subunit alpha type-4 OS=Mus musculus OX=10090 GN=Psma4 PE=1 SV=1	3	FALSE	1	1	1	261	29.5	7.72	3.13		1	0	100			100		100		100	100			2697.91			2141.8		1587.14		1862.2	923.238		Not Found	High	Not Found	Not Found	High	Not Found	High	Not Found	High	High	Not Found
n/a	High	Master Protein	Q6PA06	Atlastin-2 OS=Mus musculus OX=10090 GN=Atl2 PE=1 SV=1	2	FALSE	1	1	1	583	66.2	5.43	3.12		1	0	0.298	0.46	0.772	0.46	0.01	0.423	0.446	0.212	0.518	0.215	10599.6	3159.53	4878.98	8180.03	4877.51		4479.53	4724.95	2242.77	5489.77	2279.8	High	High	High	High	High	Not Found	High	High	High	High	High
n/a	High	Master Protein	Q99K46	Ubiquitin carboxyl-terminal hydrolase 11 OS=Mus musculus OX=10090 GN=Usp11 PE=1 SV=4	2	FALSE	1	1	1	921	105.3	4.96	3.1		1	0	1.574	2.399	3.054	1.399	0.01	1.403	1.232	0.827	0.733	0.86	2412.27	3797.23	5786.87	7366.27	3374.87		3383.54	2972.76	1994.91	1768.82	2075.49	High	High	High	High	High	Not Found	High	High	High	High	High
n/a	High	Master Protein	Q9CQ69	Cytochrome b-c1 complex subunit 8 OS=Mus musculus OX=10090 GN=Uqcrq PE=1 SV=3	10	FALSE	1	1	1	82	9.8	10.26	3.08		1	0	100			100					100			1901.93			1827.11					1632.06		Not Found	High	Not Found	Not Found	High	Not Found	Not Found	Not Found	Not Found	High	Not Found
n/a	Medium	Master Protein	Q9Z2W0	Aspartyl aminopeptidase OS=Mus musculus OX=10090 GN=Dnpep PE=1 SV=2	3	FALSE	1	1	1	473	52.2	7.25	3.05		1	0	0.631	0.01	0.01	0.756	0.01	0.385	1.222	1.15	1.207	1.031	4030.14	2542.99			3046.99		1553.58	4924.11	4633.62	4862.67	4154.82	High	High	Not Found	Not Found	High	Not Found	High	High	High	High	High
n/a	Medium	Master Protein	Q9WVD5	Mitochondrial ornithine transporter 1 OS=Mus musculus OX=10090 GN=Slc25a15 PE=1 SV=1	3	FALSE	1	1	1	301	32.8	8.85	3.03		1	0				100		100			100	100					948.469		1272.37			1808.25	660.928	Not Found	Not Found	Not Found	Not Found	High	Not Found	High	Not Found	Not Found	High	High
n/a	Medium	Master Protein	Q3URD3	Sarcolemmal membrane-associated protein OS=Mus musculus OX=10090 GN=Slmap PE=1 SV=2	1	FALSE	1	1	1	845	96.9	5.33	2.96		1	0	1.051	1.016	1.996	0.926	0.01	0.597	0.676	0.473	0.752	0.319	6493.93	6825.2	6598.19	12964.5	6011.35		3876.15	4390.73	3073.76	4882.02	2074.7	High	High	High	High	High	Not Found	High	High	High	High	High
n/a	Medium	Master Protein	P01819	Ig heavy chain V region MOPC 141 OS=Mus musculus OX=10090 PE=4 SV=1	4	FALSE	1	1	1	144	15.7	8.43	2.95		1	0	1.562	1.753	1.518	1.326	0.01	0.839	1.573	0.743	0.486	0.379	8437.14	13175.1	14793.9	12809	11189.4		7081.7	13267.7	6269.22	4104.27	3200.22	High	High	High	High	High	Not Found	High	High	High	High	High
n/a	Medium	Master Protein	Q61937	Nucleophosmin OS=Mus musculus OX=10090 GN=Npm1 PE=1 SV=1	4	FALSE	1	2	1	292	32.5	4.77	2.95		1	0	0.337	0.55	1.642	0.601	1.804	0.635	0.455	0.174	0.395	0.186	100508	33842.2	55296.1	165067	60382.4		63792.8	45737.2	17512.1	39715.3	18682	High	High	High	High	High	High	High	High	High	High	High
n/a	Medium	Master Protein	Q8BIF9	Zinc finger protein 787 OS=Mus musculus OX=10090 GN=Znf787 PE=2 SV=3	4	FALSE	1	1	1	381	40.5	8.24	2.95		1	0	100		100	100		100	100	100	100			1619.94		6147.75	1795.68		1541.08	2004.03	1430.2	808.723		Not Found	High	Not Found	High	High	Not Found	High	High	High	High	Not Found
n/a	Medium	Master Protein	P34914	Bifunctional epoxide hydrolase 2 OS=Mus musculus OX=10090 GN=Ephx2 PE=1 SV=2	2	FALSE	1	1	1	554	62.5	6.19	2.9		1	0				100					100						838.555					1073.29		Not Found	Not Found	Not Found	Not Found	High	Not Found	Not Found	Not Found	Not Found	High	Not Found
n/a	Medium	Master Protein	Q9DD18	D-aminoacyl-tRNA deacylase 1 OS=Mus musculus OX=10090 GN=Dtd1 PE=1 SV=2	8	FALSE	1	1	1	209	23.4	7.87	2.9		1	0	1.334	1.967	4.393	1.045	0.01	1.898	1.488	0.567	1.185	0.205	3601.48	4805.05	7085.76	15821.7	3762.02		6834.53	5357.54	2042.8	4269.25	737.717	High	High	High	High	High	Not Found	High	High	High	High	High
n/a	Medium	Master Protein	Q9WVM8	Kynurenine/alpha-aminoadipate aminotransferase, mitochondrial OS=Mus musculus OX=10090 GN=Aadat PE=1 SV=1	2	FALSE	1	1	1	425	47.6	8.25	2.9		1	0	0.651	0.01	0.01	0.817	0.01	0.903	1.045	0.01	0.439	0.01	5434.9	3537.52			4442.28		4909.8	5679.21		2388.34		High	High	Not Found	Not Found	High	Not Found	High	High	Not Found	High	Not Found
n/a	Medium	Master Protein	Q9DC61	Mitochondrial-processing peptidase subunit alpha OS=Mus musculus OX=10090 GN=Pmpca PE=1 SV=1	2	FALSE	1	1	1	524	58.2	6.83	2.88		1	0																						Not Found	Not Found	Not Found	Not Found	Not Found	Not Found	Not Found	Not Found	Not Found	Not Found	Not Found
n/a	Medium	Master Protein	Q91WK2	Eukaryotic translation initiation factor 3 subunit H OS=Mus musculus OX=10090 GN=Eif3h PE=1 SV=1	3	FALSE	1	1	1	352	39.8	6.67	2.88		1	0	0.954	1.342	0.849	1.088	0.01	1.331	1.152	1.044	1.505	0.671	13187.6	12575.1	17702.9	11195.3	14351.7		17554.6	15190.6	13770.5	19846	8853.22	High	High	High	High	High	Not Found	High	High	High	High	High
n/a	Medium	Master Protein	Q9JK23	Proteasome assembly chaperone 1 OS=Mus musculus OX=10090 GN=Psmg1 PE=1 SV=1	5	FALSE	1	1	1	289	33.1	6.37	2.85		1	0	1.373	0.01	2.205	1.704	0.01	2.675	1.836	1.026	2.651	1.664	2637.65	3620.52		5815.5	4494.57		7054.65	4842.92	2706.81	6993.69	4388.71	High	High	Not Found	High	High	Not Found	High	High	High	High	High
n/a	Medium	Master Protein	Q9JJ28	Protein flightless-1 homolog OS=Mus musculus OX=10090 GN=Flii PE=1 SV=1	1	FALSE	1	1	1	1271	144.7	6.06	2.84		1	0																						High	High	High	High	High	Not Found	High	High	High	High	High
n/a	Medium	Master Protein	Q61187	Tumor susceptibility gene 101 protein OS=Mus musculus OX=10090 GN=Tsg101 PE=1 SV=2	3	FALSE	1	2	1	391	44.1	6.71	2.83		1	0	1.236	0.745	0.942	1.075	0.01	1.002	0.869	0.572	1.468	0.49	8138.81	10058.4	6060.53	7669.84	8751.49		8158.79	7068.97	4651.35	11946.5	3990.22	High	High	High	High	High	Not Found	High	High	High	High	High
n/a	Medium	Master Protein	P45376	Aldose reductase OS=Mus musculus OX=10090 GN=Akr1b1 PE=1 SV=3	2	FALSE	1	1	1	316	35.7	7.18	2.83		1	0																						Not Found	Not Found	Not Found	Not Found	Not Found	Not Found	Not Found	Not Found	Not Found	Not Found	Not Found
n/a	Medium	Master Protein	Q9D7A8	Armadillo repeat-containing protein 1 OS=Mus musculus OX=10090 GN=Armc1 PE=1 SV=1	3	FALSE	1	1	1	282	31.2	5.57	2.81		1	0	0.79	0.589	1.143	0.903	0.01	1.067	0.697	0.382	0.709	0.292	15098.1	11933.2	8889.78	17259.5	13632.1		16112.7	10528.7	5762.39	10705.5	4405.81	High	High	High	High	High	Not Found	High	High	High	High	High
n/a	Medium	Master Protein	Q91X52	L-xylulose reductase OS=Mus musculus OX=10090 GN=Dcxr PE=1 SV=2	3	FALSE	1	1	1	244	25.7	7.31	2.78		1	0	0.725	0.01	0.01	0.501	0.01	0.773	0.896	0.01	0.755	0.204	3487.72	2526.94			1746.11		2696.16	3126.13		2634.73	710.639	High	High	Not Found	Not Found	High	Not Found	High	High	Not Found	High	High
n/a	Medium	Master Protein	O88737	Protein bassoon OS=Mus musculus OX=10090 GN=Bsn PE=1 SV=4	0	FALSE	1	1	1	3942	418.6	7.71	2.74		1	0	1.253	1.466	4.396	1.036	7.617	0.997	0.704	0.619	1.295	0.401	20660.8	25886.6	30296.6	90823	21414.8		20602.1	14552.7	12781.3	26756.7	8290.45	High	High	High	High	High	High	High	High	High	High	High
n/a	Medium	Master Protein	Q62240	Lysine-specific demethylase 5D OS=Mus musculus OX=10090 GN=Kdm5d PE=2 SV=2	1	FALSE	1	1	1	1548	176.9	6.16	2.7		1	0	0.604	0.707	0.685	0.675	0.01	0.91	0.906	0.462	0.787	0.316	26847.1	16210.7	18985.7	18388.6	18118.1		24439.7	24335.8	12392.3	21128.9	8496.74	High	High	High	High	High	Not Found	High	High	High	High	High
n/a	Medium	Master Protein	Q9R0Q3	Transmembrane emp24 domain-containing protein 2 OS=Mus musculus OX=10090 GN=Tmed2 PE=1 SV=1	4	FALSE	1	1	1	201	22.7	5.17	2.7		1	0	0.633	0.475	0.985	0.641	0.01	0.807	0.744	0.611	0.646	0.351	24895.9	15771.3	11826.4	24522.1	15947.3		20098	18518.3	15222.5	16084.9	8732.59	High	High	High	High	High	Not Found	High	High	High	High	High
n/a	Medium	Master Protein	Q9Z0J0	NPC intracellular cholesterol transporter 2 OS=Mus musculus OX=10090 GN=Npc2 PE=1 SV=1	4	FALSE	1	1	1	149	16.4	7.68	2.7		1	0							100	100	100	100								3161.15	1439.75	1503.38	1050.56	Not Found	Not Found	Not Found	Not Found	Not Found	Not Found	Not Found	High	High	High	High
n/a	Medium	Master Protein	O88342	WD repeat-containing protein 1 OS=Mus musculus OX=10090 GN=Wdr1 PE=1 SV=3	1	FALSE	1	1	1	606	66.4	6.6	2.69		1	0	0.787	0.01	1.325	1.174	0.01	0.684	0.563	0.671	0.772	0.346	3235.12	2544.76		4285.38	3797.66		2213.07	1821.62	2171.76	2496.4	1120.26	High	High	Not Found	High	High	Not Found	High	High	High	High	High
n/a	Medium	Master Protein	Q8BW86	Rho guanine nucleotide exchange factor 33 OS=Mus musculus OX=10090 GN=Arhgef33 PE=1 SV=3	2	FALSE	1	1	1	850	94.7	6.64	2.69		1	0																						High	High	High	High	High	Not Found	High	High	High	High	High
n/a	Medium	Master Protein	Q8K419	Galectin-4 OS=Mus musculus OX=10090 GN=Lgals4 PE=1 SV=2	2	FALSE	1	1	1	326	36.3	9.1	2.65		1	0	100			100			100		100			1408.81			2257.45			2445.15		1134.87		Not Found	High	Not Found	Not Found	High	Not Found	Not Found	High	Not Found	High	Not Found
n/a	Medium	Master Protein	P14869	60S acidic ribosomal protein P0 OS=Mus musculus OX=10090 GN=Rplp0 PE=1 SV=3	2	FALSE	1	1	1	317	34.2	6.25	2.62		1	0	100			100		100	100	100	100	100		4416.9			4074.76		6235.3	6304.14	3552.32	4101.76	2729.12	Not Found	High	Not Found	Not Found	High	Not Found	High	High	High	High	High
n/a	Medium	Master Protein	P35951	Low-density lipoprotein receptor OS=Mus musculus OX=10090 GN=Ldlr PE=1 SV=2	1	FALSE	1	1	1	862	94.9	5.02	2.62		1	0	0.719	0.01	0.01	0.626	0.01	0.823	0.807	0.832	1.118	0.345	3371.18	2423.61			2109.28		2775.15	2719.54	2805.64	3768.96	1163.71	High	High	Not Found	Not Found	High	Not Found	High	High	High	High	High
n/a	Medium	Master Protein	P70227	Inositol 1,4,5-trisphosphate receptor type 3 OS=Mus musculus OX=10090 GN=Itpr3 PE=1 SV=3	0	FALSE	1	1	1	2670	304.1	6.54	2.61		1	0	1.027	1.143	1.586	0.892	2.772	1.203	1.351	1.059	1.225	0.902	27668.5	28411.9	31622	43869.9	24670.5		33278.8	37375	29298.2	33899.2	24963.5	High	High	High	High	High	High	High	High	High	High	High
n/a	Medium	Master Protein	P26043	Radixin OS=Mus musculus OX=10090 GN=Rdx PE=1 SV=3	4	FALSE	2	2	2	583	68.5	6.2	2.58		2	0	0.616	0.14	1.197	0.576	0.01	0.62	0.775	0.365	0.405	0.241	72234.5	44490.2	10089	86458.5	41634.7		44791.5	55971.3	26366.5	29260.1	17401.3	High	High	High	High	High	Not Found	High	High	High	High	High
n/a	Medium	Master Protein	Q07968	Coagulation factor XIII B chain OS=Mus musculus OX=10090 GN=F13b PE=1 SV=2	1	FALSE	1	2	1	669	76.1	6.92	2.58		1	0																						High	High	High	High	High	Not Found	High	High	High	High	High
n/a	Medium	Master Protein	Q9CXF0	Kynureninase OS=Mus musculus OX=10090 GN=Kynu PE=1 SV=3	2	FALSE	1	1	1	464	52.3	6.57	2.57		1	0	100	100	100	100		100	100	100	100	100		18498.5	31360.9	32779.5	16549.6		43594.6	18416.1	23207.2	33438.6	27989.3	Not Found	High	High	High	High	Not Found	High	High	High	High	High
n/a	Medium	Master Protein	Q8CGC4	Protein LSM14 homolog B OS=Mus musculus OX=10090 GN=Lsm14b PE=1 SV=3	2	FALSE	1	1	1	385	42.3	9.63	2.56		1	0																						Not Found	Not Found	Not Found	Not Found	Not Found	Not Found	Not Found	Not Found	Not Found	Not Found	Not Found
n/a	Medium	Master Protein	P35564	Calnexin OS=Mus musculus OX=10090 GN=Canx PE=1 SV=1	2	FALSE	1	1	1	591	67.2	4.64	2.56		1	0	0.741	1.538	0.905	0.83	0.01	0.662	0.917	0.665	0.922	0.348	7095.26	5254.24	10910.1	6421.12	5892.27		4699.44	6504.73	4715.46	6540.75	2466.56	High	High	High	High	High	Not Found	High	High	High	High	High
n/a	Medium	Master Protein	P12367	cAMP-dependent protein kinase type II-alpha regulatory subunit OS=Mus musculus OX=10090 GN=Prkar2a PE=1 SV=2	2	FALSE	1	1	1	401	45.4	4.89	2.51		1	0	0.719	1.218	1.03	0.974	0.01	0.797	1.052	0.509	0.852	0.293	29536.3	21229.1	35984.7	30431.9	28756.5		23530.1	31059.6	15034.5	25155.1	8643.92	High	High	High	High	High	Not Found	High	High	High	High	High
n/a	Medium	Master Protein	Q9CYR6	Phosphoacetylglucosamine mutase OS=Mus musculus OX=10090 GN=Pgm3 PE=1 SV=1	1	FALSE	1	1	1	542	59.4	6.2	2.47		1	0	1.046	1.507	1.433	1.261	3.972	1.258	1.019	1.026	1.387	0.582	101291	105941	152602	145122	127699		127401	103208	103945	140441	58915.2	High	High	High	High	High	High	High	High	High	High	High
n/a	Medium	Master Protein	Q60936	Atypical kinase COQ8A, mitochondrial OS=Mus musculus OX=10090 GN=Coq8a PE=1 SV=2	1	FALSE	1	1	1	645	71.7	6.54	2.45		1	0	1.111	0.695	0.655	0.778	0.01	0.903	0.761	0.506	0.886	0.217	58132.6	64579	40427	38081	45208.7		52509.2	44254.7	29442.9	51479.3	12626.3	High	High	High	High	High	Not Found	High	High	High	High	High
n/a	Medium	Master Protein	Q921U8	Smoothelin OS=Mus musculus OX=10090 GN=Smtn PE=1 SV=2	1	FALSE	1	2	1	923	100.2	8.95	2.44		1	0	1.208	1.597	1.869	0.368	0.01	0.286	0.575	0.263	0.579	0.155	12002.1	14498	19170.5	22436.2	4417.96		3431.45	6906.9	3157.61	6955.04	1856.08	High	High	High	High	High	Not Found	High	High	High	High	High
n/a	Medium	Master Protein	Q11136	Xaa-Pro dipeptidase OS=Mus musculus OX=10090 GN=Pepd PE=1 SV=3	1	FALSE	1	1	1	493	55	5.78	2.43		1	0									100											1481.17		Not Found	Not Found	Not Found	Not Found	Not Found	Not Found	Not Found	Not Found	Not Found	High	Not Found
n/a	Medium	Master Protein	Q8C3X2	Coiled-coil domain-containing protein 90B, mitochondrial OS=Mus musculus OX=10090 GN=Ccdc90b PE=1 SV=1	4	FALSE	1	1	1	256	29.6	8.53	2.42		1	0	0.772	1.719	1.253	1.093	0.01	0.956	0.813	1.761	1.451	0.53	11366.7	8774.29	19544	14246.6	12427.4		10869.9	9245.13	20012.3	16498.4	6019.41	High	High	High	High	High	Not Found	High	High	High	High	High
n/a	Medium	Master Protein	O89001	Carboxypeptidase D OS=Mus musculus OX=10090 GN=Cpd PE=1 SV=2	1	FALSE	1	1	1	1377	152.3	6.18	2.41		1	0	1.004	1.449	1.575	1.07	0.01	0.839	1.066	0.508	1.053	0.286	7859.69	7890.86	11390.5	12380.9	8406.76		6597.08	8375.62	3995.3	8278.26	2246.99	High	High	High	High	High	Not Found	High	High	High	High	High
n/a	Medium	Master Protein	Q9D8N0	Elongation factor 1-gamma OS=Mus musculus OX=10090 GN=Eef1g PE=1 SV=3	1	FALSE	1	1	1	437	50	6.74	2.4		1	0	0.776	0.937	1.144	0.8	1.499	0.694	0.395	0.378	0.816	0.232	121282	94090.2	113669	138767	97042.5		84207.6	47955.7	45868.1	99022.5	28169.4	High	High	High	High	High	High	High	High	High	High	High
n/a	Medium	Master Protein	P80317	T-complex protein 1 subunit zeta OS=Mus musculus OX=10090 GN=Cct6a PE=1 SV=3	1	FALSE	1	1	1	531	58	7.08	2.4		1	0																						Not Found	Not Found	Not Found	Not Found	Not Found	Not Found	Not Found	Not Found	Not Found	Not Found	Not Found
n/a	Medium	Master Protein	P01821	Ig heavy chain V region MC101 OS=Mus musculus OX=10090 PE=1 SV=1	5	FALSE	1	1	1	116	12.6	8.78	2.4		1	0	0.736	1.776	0.832	0.794	0.01	0.912	0.01	0.743	1.239	0.351	7198.06	5296.34	12783.9	5988.57	5716		6564.91		5344.94	8915.78	2528.03	High	High	High	High	High	Not Found	High	Not Found	High	High	High
n/a	Medium	Master Protein	P62071	Ras-related protein R-Ras2 OS=Mus musculus OX=10090 GN=Rras2 PE=1 SV=1	3	FALSE	1	1	1	204	23.4	6.01	2.38		1	0	1.146	2.125	1.244	1.206	4.734	1.29	0.757	1.117	1.596	0.641	25663.2	29413.3	54532.7	31916.1	30937.7		33112.5	19417.9	28655.9	40962.7	16460.9	High	High	High	High	High	High	High	High	High	High	High
n/a	Medium	Master Protein	Q3UIU2	NADH dehydrogenase [ubiquinone] 1 beta subcomplex subunit 6 OS=Mus musculus OX=10090 GN=Ndufb6 PE=1 SV=3	5	FALSE	1	1	1	128	15.5	9.79	2.36		1	0	1.434	0.724	2.833	0.84	0.01	1.105	1.02	0.93	0.692	0.498	24503.3	35138.3	17748.5	69426	20578.5		27067.2	24985.8	22780.7	16944.9	12194.3	High	High	High	High	High	Not Found	High	High	High	High	High
n/a	Medium	Master Protein	P70694	Estradiol 17 beta-dehydrogenase 5 OS=Mus musculus OX=10090 GN=Akr1c6 PE=1 SV=1	2	FALSE	1	1	1	323	37	8.28	2.35		1	0	1.368	0.01	1.217	0.903	0.01	1.413	2.503	0.515	1.136	0.286	2683.73	3670.3		3265.81	2422.53		3791.71	6717.55	1381.47	3049.3	768.748	High	High	Not Found	High	High	Not Found	High	High	High	High	High
n/a	Medium	Master Protein	Q8BFZ9	Erlin-2 OS=Mus musculus OX=10090 GN=Erlin2 PE=1 SV=1	2	FALSE	1	1	1	340	37.8	5.5	2.32		1	0	0.01	1.79	0.01	0.735	0.01	0.724	0.01	0.01	0.629	0.01	2042.9		3657.4		1502.02		1479.4			1285.41		High	Not Found	High	Not Found	High	Not Found	High	Not Found	Not Found	High	Not Found
n/a	Medium	Master Protein	P35980	60S ribosomal protein L18 OS=Mus musculus OX=10090 GN=Rpl18 PE=1 SV=3	5	FALSE	1	1	1	188	21.6	11.78	2.28		1	0	0.616	0.967	1.003	0.337	0.01	0.392	0.37	0.198	0.495	0.174	9178.26	5654.96	8877.27	9201.89	3094.46		3597.32	3391.96	1813.21	4539.97	1600.45	High	High	High	High	High	Not Found	High	High	High	High	High
n/a	Medium	Master Protein	A0AUP1	Coiled-coil domain-containing protein 112 OS=Mus musculus OX=10090 GN=Ccdc112 PE=2 SV=2	2	FALSE	1	1	1	442	52.7	9.6	2.26		1	0	0.514	5.819	0.819	1.879	0.01	0.941	0.581	1.679	1.998	0.417	17823	9162.23	103720	14593.7	33493.1		16769.2	10358.3	29919.2	35614.6	7432.62	High	High	High	High	High	Not Found	High	High	High	High	High
n/a	Medium	Master Protein	Q6PGF7	Exocyst complex component 8 OS=Mus musculus OX=10090 GN=Exoc8 PE=1 SV=1	2	FALSE	1	1	1	716	81	5.4	2.25		1	0	1.015	1.53	2.037	1.381	0.01	1.619	1.244	0.722	1.16	0.552	6572.11	6672.63	10052.3	13389.8	9075.02		10643.2	8178.93	4748.16	7621.59	3630.88	High	High	High	High	High	Not Found	High	High	High	High	High
n/a	Medium	Master Protein	Q9DB20	ATP synthase subunit O, mitochondrial OS=Mus musculus OX=10090 GN=Atp5o PE=1 SV=1	3	FALSE	1	1	1	213	23.3	9.99	2.25		1	0	1.569	0.822	1.197	1.352	0.01	1.523	0.621	0.511	1.115	0.272	6252.3	9810.8	5136.88	7485.67	8454.68		9519.81	3881.23	3195.03	6971.14	1700.54	High	High	High	High	High	Not Found	High	High	High	High	High
n/a	Medium	Master Protein	Q09M05	Cytosolic carboxypeptidase 4 OS=Mus musculus OX=10090 GN=Agbl1 PE=1 SV=2	1	FALSE	1	1	1	972	109.3	7.3	2.24		1	0	0.714	0.529	0.75	0.731	0.01	0.602	0.647	0.63	0.801	0.423	29714.1	21215.9	15726	22288.8	21734.2		17873.3	19218.6	18719.2	23790.6	12565.8	High	High	High	High	High	Not Found	High	High	High	High	High
n/a	Medium	Master Protein	Q9CSN1	SNW domain-containing protein 1 OS=Mus musculus OX=10090 GN=Snw1 PE=1 SV=3	2	FALSE	1	2	1	536	61.4	9.48	2.23		1	0	0.621	0.936	1.375	0.841	0.01	0.784	0.674	1.071	0.777	0.67	13209.2	8201.65	12367.5	18164.5	11110.7		10354.4	8906.41	14145.7	10269.8	8856.52	High	High	High	High	High	Not Found	High	High	High	High	High
n/a	Medium	Master Protein	Q8VBW8	Tetratricopeptide repeat protein 36 OS=Mus musculus OX=10090 GN=Ttc36 PE=1 SV=1	5	FALSE	1	1	1	186	20.1	5.29	2.23		1	0	1.053	0.945	1.19	0.92	3.353	1.089	1.123	0.349	2.869	0.346	43456.1	45744.9	41080.2	51702.7	39986.9		47325.1	48793.8	15149.9	124680	15056.8	High	High	High	High	High	High	High	High	High	High	High
n/a	Medium	Master Protein	P70269	Cathepsin E OS=Mus musculus OX=10090 GN=Ctse PE=1 SV=2	2	FALSE	1	1	1	397	42.9	4.64	2.23		1	0	1.088	0.889	1.877	0.895	0.01	0.657	1.049	0.328	0.679	0.429	21833.2	23757.6	19406.5	40972.1	19546.4		14354.7	22896.6	7160.98	14827.2	9372.6	High	High	High	High	High	Not Found	High	High	High	High	High
n/a	Medium	Master Protein	P70404	Isocitrate dehydrogenase [NAD] subunit gamma 1, mitochondrial OS=Mus musculus OX=10090 GN=Idh3g PE=1 SV=1	2	FALSE	1	1	1	393	42.8	9.01	2.21		1	0	1.285	1.206	1.217	1.007	4.184	1.464	1.32	1.023	1.133	0.505	147408	189357	177733	179438	148514		215840	194554	150836	167046	74382.7	High	High	High	High	High	High	High	High	High	High	High
n/a	Medium	Master Protein	F8VPU2	FERM, ARHGEF and pleckstrin domain-containing protein 1 OS=Mus musculus OX=10090 GN=Farp1 PE=1 SV=1	1	FALSE	1	1	1	1048	118.8	7.88	2.19		1	0																						High	High	High	High	High	High	High	High	High	High	High
n/a	Medium	Master Protein	Q3U435	Matrix metalloproteinase-25 OS=Mus musculus OX=10090 GN=Mmp25 PE=2 SV=1	1	FALSE	1	1	1	615	68.5	8.27	2.18		1	0																						High	High	High	High	High	Not Found	High	High	High	High	High
n/a	Medium	Master Protein	Q9D0E1	Heterogeneous nuclear ribonucleoprotein M OS=Mus musculus OX=10090 GN=Hnrnpm PE=1 SV=3	2	FALSE	2	2	2	729	77.6	8.63	2.18		2	0	0.967	1.07	1.409	0.966	2.913	0.994	1.159	0.695	0.966	0.524	28828.3	27886.7	30846.6	40625.1	27839.3		28644.6	33402.7	20029.8	27841.2	15116.6	High	High	High	High	High	High	High	High	High	High	High
n/a	Medium	Master Protein	Q9Z2G6	Protein sel-1 homolog 1 OS=Mus musculus OX=10090 GN=Sel1l PE=1 SV=2	1	FALSE	1	1	1	790	88.3	5.57	2.17		1	0	1.413	1.553	1.458	0.945	0.01	1.099	1.473	0.92	1.527	0.718	13059.1	18456.1	20274.7	19037.2	12344.4		14352.4	19242.5	12020.7	19947.8	9375.48	High	High	High	High	High	Not Found	High	High	High	High	High
n/a	Medium	Master Protein	Q9DCF9	Translocon-associated protein subunit gamma OS=Mus musculus OX=10090 GN=Ssr3 PE=1 SV=1	4	FALSE	1	1	1	185	21.1	9.61	2.16		1	0	0.849	1.189	2.173	0.846	2.142	0.773	0.658	0.447	0.754	0.365	32537.4	27623.6	38674.2	70704.6	27536.7		25137.3	21424.8	14547.6	24547.1	11871.3	High	High	High	High	High	High	High	High	High	High	High
n/a	Medium	Master Protein	Q9D1R9	60S ribosomal protein L34 OS=Mus musculus OX=10090 GN=Rpl34 PE=1 SV=2	9	FALSE	1	1	1	117	13.3	11.47	2.15		1	0																						High	High	High	High	High	Not Found	High	High	High	High	High
n/a	Medium	Master Protein	P27659	60S ribosomal protein L3 OS=Mus musculus OX=10090 GN=Rpl3 PE=1 SV=3	4	FALSE	2	2	2	403	46.1	10.21	2.15		2	0	1.144	1.066	1.215	1.339	2.285	1.079	1.243	0.719	1.274	0.381	23428.7	26811.4	24970.6	28472.3	31362.7		25277.6	29124.9	16845.3	29840.8	8921.64	High	High	High	High	High	High	High	High	High	High	High
n/a	Medium	Master Protein	Q3TYL0	Putative IQ motif and ankyrin repeat domain-containing protein LOC642574 homolog OS=Mus musculus OX=10090 PE=5 SV=2	2	FALSE	1	1	1	343	37.8	9.32	2.14		1	0	0.778	1.355	1.076	0.983	2.039	0.954	0.859	0.706	0.828	0.658	41845.2	32566.9	56680	45020.5	41136		39918.4	35949.2	29543	34650.5	27522.6	High	High	High	High	High	High	High	High	High	High	High
n/a	Medium	Master Protein	Q7TQK5	Coiled-coil domain-containing protein 93 OS=Mus musculus OX=10090 GN=Ccdc93 PE=1 SV=1	1	FALSE	1	1	1	629	72.6	8.29	2.14		1	0	2.714	2.601	2.514	3.087	0.01	1.814	1.555	3.956	2.613	4.881	104983	284975	273058	263946	324096		190457	163202	415290	274332	512429	High	High	High	High	High	Not Found	High	High	High	High	High
n/a	Medium	Master Protein	Q8BTM8	Filamin-A OS=Mus musculus OX=10090 GN=Flna PE=1 SV=5	0	FALSE	1	1	1	2647	281	6.04	2.12		1	0	0.774	1.997	1.738	0.684	0.01	0.438	0.399	0.529	0.51	0.318	33555.7	25964.4	67025.4	58325.7	22957		14709.7	13386.5	17745.5	17124.2	10666	High	High	High	High	High	Not Found	High	High	High	High	High
n/a	Medium	Master Protein	C0HKG5	Ribonuclease T2-A OS=Mus musculus OX=10090 GN=Rnaset2a PE=1 SV=1	3	FALSE	1	1	1	259	29.6	6.37	2.09		1	0	0.639	0.01	0.01	0.608	0.01	0.424	0.932	0.493	1.143	0.663	6972.4	4458.18			4237.51		2955.59	6501.47	3435.92	7967.45	4620.81	High	High	Not Found	Not Found	High	Not Found	High	High	High	High	High
n/a	Medium	Master Protein	Q9WUK2	Eukaryotic translation initiation factor 4H OS=Mus musculus OX=10090 GN=Eif4h PE=1 SV=3	4	FALSE	1	1	1	248	27.3	7.23	2.07		1	0	1.51	0.937	1.261	1.548	0.01	1.326	1.017	0.947	1.179	0.475	9332.36	14095.1	8744.01	11766.7	14450.4		12370.6	9490.82	8839.04	11006.3	4436	High	High	High	High	High	Not Found	High	High	High	High	High
n/a	Medium	Master Protein	P17717	UDP-glucuronosyltransferase 2B17 OS=Mus musculus OX=10090 GN=Ugt2b17 PE=1 SV=1	1	FALSE	1	1	1	530	60.8	7.87	2.04		1	0	1.544	0.771	0.696	1.187	2.723	1.981	2.401	1.561	2.253	0.998	54395.8	84002	41936.5	37857.1	64580.5		107755	130585	84932	122569	54263.9	High	High	High	High	High	High	High	High	High	High	High
n/a	Medium	Master Protein	O35381	Acidic leucine-rich nuclear phosphoprotein 32 family member A OS=Mus musculus OX=10090 GN=Anp32a PE=1 SV=1	5	FALSE	1	1	1	247	28.5	4.07	2		1	0	1.078	1.712	2.143	1.063	0.01	1.503	0.809	1.156	0.997	0.399	14124.3	15226.1	24186.8	30272	15009.9		21231.4	11430.4	16327.7	14086.2	5629.75	High	High	High	High	High	Not Found	High	High	High	High	High
n/a	Medium	Master Protein	B1AR13	CDGSH iron-sulfur domain-containing protein 3, mitochondrial OS=Mus musculus OX=10090 GN=Cisd3 PE=1 SV=1	4	FALSE	1	1	1	137	15.7	9.79	1.99		1	0	1.655	0.913	1.177	1.212	0.01	1.346	1.007	1.24	1.928	0.653	23871	39506.8	21791.8	28100.7	28939.9		32125.2	24046.7	29607.8	46017.6	15584	High	High	High	High	High	Not Found	High	High	High	High	High
n/a	Medium	Master Protein	Q9D8W5	26S proteasome non-ATPase regulatory subunit 12 OS=Mus musculus OX=10090 GN=Psmd12 PE=1 SV=4	2	FALSE	1	1	1	456	52.9	7.06	1.98		1	0	0.968	0.767	1.466	0.976	0.01	1.755	1.243	1.076	2.614	0.598	11798.2	11418.5	9045.91	17294.3	11511.7		20704.4	14667.5	12689.5	30844.3	7058.5	High	High	High	High	High	Not Found	High	High	High	High	High
n/a	Medium	Master Protein	P41183	B-cell lymphoma 6 protein homolog OS=Mus musculus OX=10090 GN=Bcl6 PE=1 SV=1	1	FALSE	1	1	1	707	78.9	8	1.92		1	0	100	100	100	100		100	100	100	100	100		4563.21	10001.5	13394	3738.58		5408.74	8731.82	24144.5	34251.3	3794.39	Not Found	High	High	High	High	Not Found	High	High	High	High	High
n/a	Medium	Master Protein	Q8K203	Endonuclease 8-like 3 OS=Mus musculus OX=10090 GN=Neil3 PE=1 SV=1	1	FALSE	1	1	1	606	67.4	9.01	1.85		1	0	1.069	0.705	0.807	0.788	0.01	0.922	0.883	0.482	1.006	0.377	182788	195369	128816	147452	144049		168506	161409	88114.3	183871	68851.8	High	High	High	High	High	Not Found	High	High	High	High	High
n/a	Medium	Master Protein	Q9QZQ8	Core histone macro-H2A.1 OS=Mus musculus OX=10090 GN=H2afy PE=1 SV=3	2	FALSE	1	1	1	372	39.7	9.8	1.85		1	0	1.651	0.645	0.335	1.4	0.01	1.54	0.959	1.183	1.604	0.708	12406.8	20479.8	8002.37	4160.58	17367.3		19107.9	11895.8	14681.7	19901.6	8779.42	High	High	High	High	High	Not Found	High	High	High	High	High
n/a	Medium	Master Protein	P35991	Tyrosine-protein kinase BTK OS=Mus musculus OX=10090 GN=Btk PE=1 SV=4	1	FALSE	1	1	1	659	76.4	7.9	1.82		1	0	1.257	0.644	0.628	0.683	0.01	1.397	0.774	0.47	1.003	0.338	314095	394752	202366	197222	214669		438845	242974	147663	315117	106080	High	High	High	High	High	Not Found	High	High	High	High	High
n/a	Medium	Master Protein	P00015	Cytochrome c, testis-specific OS=Mus musculus OX=10090 GN=Cyct PE=1 SV=3	7	FALSE	1	1	1	105	11.7	9.51	1.82		1	0																						Not Found	Not Found	Not Found	Not Found	Not Found	Not Found	Not Found	Not Found	Not Found	Not Found	Not Found
n/a	Medium	Master Protein	Q61645	Lysine-specific demethylase hairless OS=Mus musculus OX=10090 GN=Hr PE=2 SV=2	1	FALSE	1	1	1	1182	127.1	7.39	1.82		1	0	0.794	1.563	1.118	0.782	0.01	0.835	1.295	0.991	0.91	2.45	14922.8	11845.6	23322	16690.4	11665.4		12460.9	19321.7	14781.4	13577.6	36561.8	High	High	High	High	High	Not Found	High	High	High	High	High
n/a	Medium	Master Protein	Q99JY4	TraB domain-containing protein OS=Mus musculus OX=10090 GN=Trabd PE=1 SV=1	2	FALSE	1	1	1	376	42.2	8.41	1.82		1	0	0.886	1.326	1.336	0.906	0.01	0.823	0.848	0.438	0.939	0.417	14594.7	12929.1	19357	19497.3	13228.2		12017.9	12378.1	6392.09	13705.1	6081.01	High	High	High	High	High	Not Found	High	High	High	High	High
n/a	Medium	Master Protein	Q7TMS5	ATP-binding cassette sub-family G member 2 OS=Mus musculus OX=10090 GN=Abcg2 PE=1 SV=1	1	FALSE	1	1	1	657	72.9	8.54	1.81		1	0	0.813	1.376	0.847	0.699	1.207	0.657	0.861	0.678	1.292	0.424	79436.4	64617.1	109314	67297.9	55539.5		52195.2	68412.7	53869.4	102642	33689	High	High	High	High	High	High	High	High	High	High	High
n/a	Medium	Master Protein	Q8C165	N-fatty-acyl-amino acid synthase/hydrolase PM20D1 OS=Mus musculus OX=10090 GN=Pm20d1 PE=1 SV=1	1	FALSE	1	1	1	503	55.6	6.43	1.8		1	0	2.046	3.25	2.309	2.13	0.01	3.232	2.157	4.959	4.209	2.545	2979.48	6096.17	9682.91	6880.88	6346.07		9628.68	6427.31	14775.3	12539.9	7583.01	High	High	High	High	High	Not Found	High	High	High	High	High
n/a	Medium	Master Protein	Q9CQE8	RNA transcription, translation and transport factor protein OS=Mus musculus OX=10090 GN=RTRAF PE=1 SV=1	3	FALSE	1	1	1	244	28.1	6.89	1.78		1	0	0.548	0.846	1.481	0.668	0.01	0.583	0.645	0.534	0.483	0.286	74491.5	40793.9	63010.1	110327	49743		43444.5	48033.4	39748.5	35975.5	21293.8	High	High	High	High	High	Not Found	High	High	High	High	High
n/a	Medium	Master Protein	Q8JZN7	Mitochondrial Rho GTPase 2 OS=Mus musculus OX=10090 GN=Rhot2 PE=1 SV=1	2	FALSE	1	1	1	620	69	6	1.78		1	0	0.895	1.431	1.107	1.143	0.01	0.675	0.996	0.694	1.423	0.635	8091.59	7240.92	11576.8	8959.23	9246.03		5459.79	8061.64	5615.2	11512.9	5134.35	High	High	High	High	High	Not Found	High	High	High	High	High
n/a	Medium	Master Protein	P62267	40S ribosomal protein S23 OS=Mus musculus OX=10090 GN=Rps23 PE=1 SV=3	6	FALSE	1	1	1	143	15.8	10.49	1.73		1	0																						High	High	High	High	High	Not Found	High	High	High	High	High
n/a	Medium	Master Protein	Q3TY86	Apoptosis-inducing factor 3 OS=Mus musculus OX=10090 GN=Aifm3 PE=1 SV=1	1	FALSE	1	1	1	605	66.8	9.04	1.72		1	0																						High	High	High	High	High	Not Found	High	High	High	High	High
n/a	Medium	Master Protein	Q8BIG7	Catechol O-methyltransferase domain-containing protein 1 OS=Mus musculus OX=10090 GN=Comtd1 PE=1 SV=1	3	FALSE	1	1	1	262	28.9	8.32	1.7		1	0	1.075	1.249	1.249	0.954	0.01	0.898	0.692	0.408	0.788	0.342	15328.2	16481.2	19148.7	19138.7	14617.4		13764.2	10613.2	6251.38	12084.9	5239.5	High	High	High	High	High	Not Found	High	High	High	High	High
n/a	Medium	Master Protein	Q78PY7	Staphylococcal nuclease domain-containing protein 1 OS=Mus musculus OX=10090 GN=Snd1 PE=1 SV=1	1	FALSE	1	1	1	910	102	7.43	1.69		1	0	0.581	0.496	0.917	0.488	1.75	0.611	0.724	0.484	0.584	0.175	35877.1	20837	17796.9	32891.3	17499.9		21932.6	25972.7	17372.3	20954.3	6266.86	High	High	High	High	High	High	High	High	High	High	High
n/a	Medium	Master Protein	Q02248	Catenin beta-1 OS=Mus musculus OX=10090 GN=Ctnnb1 PE=1 SV=1	2	FALSE	1	1	1	781	85.4	5.86	1.68		1	0	0.991	0.807	1.791	0.817	0.01	0.97	0.736	0.621	0.445	0.23	8221.34	8143.81	6635.5	14726.4	6715.19		7973.12	6051.32	5102.08	3658.86	1891.69	High	High	High	High	High	Not Found	High	High	High	High	High
n/a	Medium	Master Protein	Q9QXS1	Plectin OS=Mus musculus OX=10090 GN=Plec PE=1 SV=3	0	FALSE	1	1	1	4691	533.9	5.96	1.61		1	0	1.05	2.15	1.059	0.801	0.01	0.921	0.638	0.892	0.626	0.602	14127.6	14831.1	30376.4	14955.8	11319		13004.6	9017.17	12608.4	8850.49	8508.51	High	High	High	High	High	Not Found	High	High	High	High	High
n/a	Medium	Master Protein	Q91VI7	Ribonuclease inhibitor OS=Mus musculus OX=10090 GN=Rnh1 PE=1 SV=1	2	FALSE	1	1	1	456	49.8	4.78	0		1	0	1.297	0.01	1.553	1.051	0.01	0.01	0.802	0.703	1.135	0.643	2275.38	2950.53		3533.47	2392.4			1824.97	1599.81	2582.3	1463.89	High	High	Not Found	High	High	Not Found	Not Found	High	High	High	High
n/a	Medium	Master Protein	Q9CQZ5	NADH dehydrogenase [ubiquinone] 1 alpha subcomplex subunit 6 OS=Mus musculus OX=10090 GN=Ndufa6 PE=1 SV=1	6	FALSE	1	1	1	131	15.3	10.11	0		1	0	0.923	1.193	1.507	1.295	0.01	1.61	0.714	1.282	1.135	0.969	18292.3	16876	21824.3	27574.8	23693.5		29448.6	13059.9	23443.4	20758.7	17720	High	High	High	High	High	Not Found	High	High	High	High	High
n/a	Medium	Master Protein	Q99JY8	Phospholipid phosphatase 3 OS=Mus musculus OX=10090 GN=Plpp3 PE=1 SV=1	4	FALSE	1	1	1	312	35.2	9.07	0		1	0	0.556	0.519	0.776	0.673	0.01	0.455	0.313	0.431	0.906	0.351	24654.1	13704.6	12787.5	19128.6	16598		11220	7717.81	10630.3	22343.9	8643.99	High	High	High	High	High	Not Found	High	High	High	High	High
n/a	Medium	Master Protein	Q99NB9	Splicing factor 3B subunit 1 OS=Mus musculus OX=10090 GN=Sf3b1 PE=1 SV=1	1	FALSE	1	1	1	1304	145.7	7.09	0		1	0	0.01	0.01	0.01	1.368	0.01	0.01	0.01	0.658	1.346	0.375	1565.32				2141.52				1029.32	2107.02	586.459	High	Not Found	Not Found	Not Found	High	Not Found	Not Found	Not Found	High	High	High
n/a	Medium	Master Protein	Q920F6	Structural maintenance of chromosomes protein 1B OS=Mus musculus OX=10090 GN=Smc1b PE=1 SV=1	1	FALSE	1	1	1	1248	144.4	7.12	0		1	0	1.003	1.82	0.614	0.919	3.261	0.858	1.568	0.566	2.497	0.52	18932.9	18996.6	34465.2	11627.7	17392.6		16236.4	29685	10722.9	47281.3	9839.35	High	High	High	High	High	High	High	High	High	High	High
n/a	Medium	Master Protein	Q791V5	Mitochondrial carrier homolog 2 OS=Mus musculus OX=10090 GN=Mtch2 PE=1 SV=1	3	FALSE	1	1	1	303	33.5	8.25	0		1	0																						High	High	High	High	High	Not Found	High	High	High	High	High
n/a	Medium	Master Protein	P02716	Acetylcholine receptor subunit delta OS=Mus musculus OX=10090 GN=Chrnd PE=2 SV=1	2	FALSE	1	1	1	520	59.1	5.9	0		1	0	0.725	1.909	1.785	0.52	6.452	0.865	1.005	0.597	1.104	0.451	25261.8	18319.1	48226.2	45104.5	13133.4		21860.4	25397.7	15076.9	27879.3	11382	High	High	High	High	High	High	High	High	High	High	High
n/a	Medium	Master Protein	Q8R2S1	Ribosomal protein S6 kinase-like 1 OS=Mus musculus OX=10090 GN=Rps6kl1 PE=1 SV=1	3	FALSE	1	1	1	544	60.2	8.12	0		1	0	0.65	1.123	2.087	1.275	3.315	1.177	1.027	0.188	0.521	0.155	28810.1	18715.4	32341.3	60125.4	36738.1		33909.8	29598.4	5405	15017.3	4472.56	High	High	High	High	High	High	High	High	High	High	High
n/a	Medium	Master Protein	Q9CWJ9	Bifunctional purine biosynthesis protein PURH OS=Mus musculus OX=10090 GN=Atic PE=1 SV=2	2	FALSE	1	1	1	592	64.2	6.76	0		1	0	0.374	1.067	1.775	0.535	7.189	0.658	0.503	0.343	0.753	0.309	11251.8	4211.84	12000.1	19975.2	6019.74		7399.82	5654.81	3854.85	8477.59	3480.46	High	High	High	High	High	High	High	High	High	High	High
n/a	Medium	Master Protein	Q91YR1	Twinfilin-1 OS=Mus musculus OX=10090 GN=Twf1 PE=1 SV=2	3	FALSE	1	1	1	350	40.1	6.67	0		1	0	0.654	1.396	2.049	0.735	0.01	0.91	1.041	0.623	1.258	0.618	8425.36	5511.72	11763.7	17265.8	6193.6		7666.32	8770.84	5245.14	10597.1	5203.74	High	High	High	High	High	Not Found	High	High	High	High	High
n/a	Medium	Master Protein	P47880	Insulin-like growth factor-binding protein 6 OS=Mus musculus OX=10090 GN=Igfbp6 PE=2 SV=2	4	FALSE	1	1	1	238	25.3	8.19	0		1	0																						High	High	High	High	High	High	High	High	High	High	High
n/a	Medium	Master Protein	Q80W54	CAAX prenyl protease 1 homolog OS=Mus musculus OX=10090 GN=Zmpste24 PE=1 SV=2	2	FALSE	1	1	1	475	54.7	6.95	0		1	0	0.646	0.949	1.086	0.582	0.01	0.764	1.015	0.835	0.696	0.248	13414.1	8672.21	12725.4	14561.5	7800.82		10243.3	13611.8	11201.3	9340.07	3320.46	High	High	High	High	High	Not Found	High	High	High	High	High
n/a	Medium	Master Protein	P11531	Dystrophin OS=Mus musculus OX=10090 GN=Dmd PE=1 SV=3	0	FALSE	1	1	1	3678	425.6	5.94	0		1	0	0.874	0.669	0.462	0.692	4.105	2.023	4.775	0.376	0.895	0.23	59609.9	52086.4	39879.7	27561.5	41243.7		120588	284634	22418.5	53352	13704.7	High	High	High	High	High	High	High	High	High	High	High
n/a	Medium	Master Protein	Q69Z37	Sterile alpha motif domain-containing protein 9-like OS=Mus musculus OX=10090 GN=Samd9l PE=1 SV=2	1	FALSE	1	1	1	1561	180.1	6.99	0		1	0	1.844	1.061	2.511	1.463	0.01	2.159	2.292	2.269	1.574	2.595	18657.9	34396	19795.1	46857.1	27292.1		40290.2	42762.5	42337.7	29358.3	48412	High	High	High	High	High	Not Found	High	High	High	High	High
n/a	Medium	Master Protein	P50543	Protein S100-A11 OS=Mus musculus OX=10090 GN=S100a11 PE=1 SV=1	7	FALSE	1	1	1	98	11.1	5.45	0		1	0	0.758	0.906	1.758	1.407	0.01	1.11	0.471	1.323	1.083	0.657	4479.14	3397.36	4056.09	7875.33	6300.97		4973.56	2110.19	5924	4850	2944.93	High	High	High	High	High	Not Found	High	High	High	High	High
n/a	Medium	Master Protein	O35857	Mitochondrial import inner membrane translocase subunit TIM44 OS=Mus musculus OX=10090 GN=Timm44 PE=1 SV=2	2	FALSE	1	1	1	452	51.1	8.13	0		1	0	1.14	0.982	1.507	0.975	0.01	1.355	0.692	0.827	0.684	0.604	17632.3	20104.3	17313.7	26564.5	17183.4		23886.2	12206.5	14574.6	12056.3	10648	High	High	High	High	High	Not Found	High	High	High	High	High
n/a	Medium	Master Protein	Q08761	Vitamin K-dependent protein S OS=Mus musculus OX=10090 GN=Pros1 PE=2 SV=1	1	FALSE	1	1	1	675	74.9	5.82	0		1	0	0.975	1.399	1.118	1.504	0.01	0.848	1.057	1.316	1.287	0.968	42931.7	41859.2	60070	47992.9	64562.3		36421.8	45366.9	56489.2	55268.4	41563.8	High	High	High	High	High	Not Found	High	High	High	High	High
n/a	Medium	Master Protein	P62242	40S ribosomal protein S8 OS=Mus musculus OX=10090 GN=Rps8 PE=1 SV=2	6	FALSE	1	2	1	208	24.2	10.32	0		1	0	0.888	1.02	1.448	1.092	2.154	0.631	0.374	0.3	0.769	0.222	58959.9	52378.3	60134.6	85378	64374.6		37178.1	22066.9	17677.7	45314.1	13082.6	High	High	High	High	High	High	High	High	High	High	High
n/a	Medium	Master Protein	Q61391	Neprilysin OS=Mus musculus OX=10090 GN=Mme PE=1 SV=3	1	FALSE	1	1	1	750	85.6	5.81	0		1	0																						High	High	High	High	High	High	High	High	High	High	High
n/a	Medium	Master Protein	P70677	Caspase-3 OS=Mus musculus OX=10090 GN=Casp3 PE=1 SV=1	3	FALSE	1	1	1	277	31.5	6.92	0		1	0	0.899	1.319	1.265	1.111	2.174	1.044	1.116	0.492	0.914	0.361	71107.7	63924.1	93793.7	89957.2	79014.5		74230.8	79349	35003.4	64976.5	25670.3	High	High	High	High	High	High	High	High	High	High	High
n/a	Medium	Master Protein	Q64726	Zinc-alpha-2-glycoprotein OS=Mus musculus OX=10090 GN=Azgp1 PE=1 SV=2	3	FALSE	1	1	1	307	35.3	6.18	0		1	0																						High	High	High	High	High	Not Found	High	Not Found	High	High	High
[truncated: 5 more columns]

## Sheet: Peptide View
Confidence	Annotated Sequence	Modifications	# Protein Groups	# Proteins	# PSMs	Master Protein Accessions	Positions in Master Proteins	Modifications in Master Proteins	# Missed Cleavages	Theo. MH+ [Da]	Abundance Ratio: (F1, 127N) / (F1, 126)	Abundance Ratio: (F1, 127C) / (F1, 126)	Abundance Ratio: (F1, 128N) / (F1, 126)	Abundance Ratio: (F1, 128C) / (F1, 126)	Abundance Ratio: (F1, 129N) / (F1, 126)	Abundance Ratio: (F1, 129C) / (F1, 126)	Abundance Ratio: (F1, 130N) / (F1, 126)	Abundance Ratio: (F1, 130C) / (F1, 126)	Abundance Ratio: (F1, 131N) / (F1, 126)	Abundance Ratio: (F1, 131C) / (F1, 126)	1300-1	1302-1	1396-1	1397-1	1296-1	Empty	1210-1	1223-1	1388-1	1405-1	1517-1	Quan Info	Found in Sample: [S1] F1: 126, Control	Found in Sample: [S2] F1: 127N, Control	Found in Sample: [S3] F1: 127C, Control	Found in Sample: [S4] F1: 128N, Control	Found in Sample: [S5] F1: 128C, Control	Found in Sample: [S6] F1: 129N, Sample	Found in Sample: [S7] F1: 129C, Sample	Found in Sample: [S8] F1: 130N, Sample	Found in Sample: [S9] F1: 130C, Sample	Found in Sample: [S10] F1: 131N, Sample	Found in Sample: [S11] F1: 131C, Sample	Contaminant	Off by X	Position in Protein	Confidence (by Search Engine): A26 PMI-Byonic	Confidence (by Search Engine): Sequest HT	Percolator q-Value (by Search Engine): A26 PMI-Byonic
High	[K].IAPSFAVESMEDALKAADTIGYPVMIR.[S]	1xTMT6plex [K15]; 1xTMT6plex [N-Term]	1	1	3	Q8C196	Q8C196 [561-587]		1	3353.79	0.592	0.01	0.217	0.339	0.01	0.946	0.828	0.077	0.138	0.01	24759.5	14655.4		5376.93	8392.18		23421.1	20507	1915.09	3417.53			High	High	Not Found	High	High	Not Found	High	High	High	High	Not Found	FALSE	0	0	High	High
High	[K].SLGQWLQEEKVPAIYGVDTR.[M]	1xTMT6plex [K10]; 1xTMT6plex [N-Term]	1	1	3	Q8C196	Q8C196 [148-167]		1	2747.51	1.141	0.525	0.476	0.583	1.752	1.154	1.072	0.099	0.576	0.115	32376.1	36943.3	17000.4	15418.9	18873.3	56738.5	37361.2	34713.9	3220.33	18652.5	3717.65		High	High	High	High	High	High	High	High	High	High	High	FALSE	0	0	High	High
High	[R].SELEEDIIPEEDIISR.[S]	1xTMT6plex [N-Term]	1	1	49	P01027	P01027 [749-764]		0	2116.09	3.54	4.098	5.116	4.272	1.997	2.91	0.848	5.154	2.925	1.223	63168.1	223618	258835	323154	269842	126143	183817	53574	325569	184762	77252.4		High	High	High	High	High	High	High	High	High	High	High	FALSE	0	0	High	High
High	[K].TTDVVVAGEFDQGSDEENVQVLK.[I]	1xTMT6plex [K23]; 1xTMT6plex [N-Term]	1	1	46	Q9CR35	Q9CR35 [80-102]		0	2937.51	100	100	100	100		100	100	100	100	100		14679.1	388414	13894.7	116341		23889.2	4436.96	114312	109831	31129		Not Found	High	High	High	High	Not Found	High	High	High	High	High	FALSE	0	80	High	High
High	[R].TFVQENVYDEFVER.[S]	1xTMT6plex [N-Term]	1	1	8	P47738	P47738 [327-340]		0	2003.99	1.387	0.435	0.215	0.755	0.01	1.306	0.924	0.191	0.886	0.125	22441.4	31127.4	9764.06	4835.18	16937.7		29300.4	20742.7	4277.42	19886.1	2814.88		High	High	High	High	High	Not Found	High	High	High	High	High	FALSE	0	0	High	High
High	[R].LSQTFPNADFAEITK.[L]	1xTMT6plex [K15]; 1xTMT6plex [N-Term]	1	1	44	P07724	P07724 [243-257]		0	2140.17	0.511	1.875	1.29	2.219	1.544	0.589	0.133	0.614	0.385	0.978	147554	75449.7	276684	190312	327381	227764	86918.5	19580.4	90645	56776.9	144258		High	High	High	High	High	High	High	High	High	High	High	FALSE	0	243	High	High
High	[K].QGQTYGETTAIYIAVEER.[T]	1xTMT6plex [N-Term]	1	1	14	O70570	O70570 [550-567]		0	2258.15	1.016	2.629	2.445	1.08	2.613	1.321	0.87	0.71	0.687	0.643	29930.7	30418.3	78698.9	73170	32322	78212.6	39525.1	26027.6	21253.8	20555.1	19252.5		High	High	High	High	High	High	High	High	High	High	High	FALSE	0	0	High	High
High	[R].LSVGLEDEQDLLEDLDR.[A]	1xTMT6plex [N-Term]	1	1	7	Q8VCN5	Q8VCN5 [375-391]		0	2188.12	2.693	3.767	3.802	3.366	0.01	3.645	0.847	1.437	2.981	0.01	3058.33	8234.88	11521	11627.3	10294.3		11147.7	2591.61	4393.97	9117.27			High	High	High	High	High	Not Found	High	High	High	High	Not Found	FALSE	0	0	High	High
High	[K].TVLMNPNIASVQTNEVGLK.[Q]	1xTMT6plex [K19]; 1xTMT6plex [N-Term]	1	1	11	Q8C196	Q8C196 [459-477]		0	2486.41	1.368	0.638	0.528	0.788	0.01	1.09	1.108	0.306	0.936	0.293	51548.8	70535.5	32869.5	27207.6	40604.7		56205.5	57118.9	15791.1	48274.3	15105.3		High	High	High	High	High	Not Found	High	High	High	High	High	FALSE	0	0	High	High
High	[K].IIAEGANGPTTPEADKIFLER.[N]	1xDeamidated [N7]; 1xTMT6plex [K16]; 1xTMT6plex [N-Term]	1	1	6	P26443	P26443 [400-420]		1	2701.48	1.885	0.34	0.855	0.992	0.01	1.755	0.828	0.223	0.923	0.131	14757.8	27823.9	5019.48	12615	14645.4		25898.1	12223.5	3291.2	13627.8	1931.07		High	High	High	High	High	Not Found	High	High	High	High	High	FALSE	0	400	High	High
High	[K].ENENVINEYSSILEDQR.[L]	1xTMT6plex [N-Term]	1	1	11	Q8K0E8	Q8K0E8 [154-170]		0	2281.11	100	100	100	100		100		100	100	100		3319.94	7247.96	3420.21	17029.4		4427.33		22121.4	9551.06	19799.8		Not Found	High	High	High	High	Not Found	High	Not Found	High	High	High	FALSE	0	0	High	High
High	[K].DDNPSLPPFERPEAEAMCTSFK.[E]	1xCarbamidomethyl [C18]; 1xTMT6plex [K22]; 1xTMT6plex [N-Term]	1	1	6	P07724	P07724 [131-152]		0	2996.45		100		100		100		100		100			3434.6		3281.82		4282		83365.2		56908.1		Not Found	Not Found	High	Not Found	High	Not Found	High	Not Found	High	Not Found	High	FALSE	0	0	High	High
High	[K].SVTEQGAELSNEER.[N]	1xTMT6plex [N-Term]	1	1	24	P63101	P63101 [28-41]		0	1777.88	0.906	1.154	1.834	1.476	2.418	1.169	0.891	0.907	0.865	0.398	51397.2	46565.5	59306	94245.5	75853.8	124304	60090.7	45811.9	46618.3	44445.8	20432.7		High	High	High	High	High	High	High	High	High	High	High	FALSE	0	0	High	High
High	[K].AQSELSGAADEAAR.[A]	1xTMT6plex [N-Term]	1	1	18	Q9D3D9	Q9D3D9 [137-150]		0	1604.81	0.949	0.679	0.993	1.109	0.945	0.725	0.667	0.433	0.929	0.414	63205.6	60010.9	42917.1	62751.9	70108.2	59759.2	45836.3	42175.4	27362.5	58708.8	26181		High	High	High	High	High	High	High	High	High	High	High	FALSE	0	137	High	High
High	[K].APQVSTPTLVEAAR.[N]	1xTMT6plex [N-Term]	1	1	85	P07724	P07724 [439-452]		0	1668.95	1.647	1.351	1.874	3.035	0.474	2.203	1.095	2.11	1.406	3.817	197294	325027	266621	369774	598831	93571.9	434552	216044	416375	277326	753164		High	High	High	High	High	High	High	High	High	High	High	FALSE	0	439	High	High
High	[R].GSQTTYTQAANNVR.[V]	1xTMT6plex [N-Term]	1	1	18	Q5BKQ4	Q5BKQ4 [128-141]		0	1739.89	1.255	2.21	1.163	3.54	0.898	1.114	0.703	3.1	3.059	1.184	94823.6	118985	209595	110249	335661	85168.8	105596	66682.2	293981	290051	112242		High	High	High	High	High	High	High	High	High	High	High	FALSE	0	128	High	High
High	[R].NQQEGVCPEGSIDNSPVK.[W]	1xCarbamidomethyl [C7]; 1xTMT6plex [K18]; 1xTMT6plex [N-Term]	1	1	21	Q921I1	Q921I1 [344-361]		0	2416.22	2.398	0.702	0.73	3.913	0.01	2.657	1.706	25.371	2.461	20.064	5434.6	13031.7	3814.89	3965.73	21266.5		14438.7	9272.71	137884	13375	109038		High	High	High	High	High	Not Found	High	High	High	High	High	FALSE	0	344	High	High
High	[R].EIQNVGDQAQENR.[A]	1xTMT6plex [N-Term]	1	1	8	O70570	O70570 [615-627]		0	1729.87	0.12	0.233	0.229	0.183	0.01	1.563	0.391	0.152	0.137	0.117	67839.7	8135.46	15781.7	15515.3	12439.1		106049	26491.9	10321	9308.1	7914.16		High	High	High	High	High	Not Found	High	High	High	High	High	FALSE	0	0	High	High
High	[R].IILQGSPVVQMAEDAVDGER.[L]	1xTMT6plex [N-Term]	1	1	6	P01027	P01027 [980-999]		0	2356.24	1.505	1.098	1.777	1.954	0.01	0.935	0.979	2.257	1.173	1.059	3254.83	4897.85	3574.15	5784.43	6361.5		3042.99	3186.18	7346.38	3819.49	3445.6		High	High	High	High	High	Not Found	High	High	High	High	High	FALSE	0	0	High	High
High	[K].SGSDEVQAGQQR.[K]	1xTMT6plex [N-Term]	1	1	65	P01027	P01027 [1571-1582]		0	1490.74	1.742	1.718	1.788	1.72	0.01	1.714	1.269	1.977	1.276	1.767	352627	614450	605728	630509	606487		604268	447555	697191	449912	623259		High	High	High	High	High	Not Found	High	High	High	High	High	FALSE	0	1571	High	High
High	[R].GGGGGGYGSGGSSYGSGGGSYGSGGGGGGGR.[G]	1xTMT6plex [N-Term]	2	4	7	P04264; K2C1_HUMAN	P04264 [519-549]; K2C1_HUMAN [518-548]		0	2613.11	0.097	0.38	0.137	0.258	0.01	0.181	0.451	0.214	0.701	0.143	26077	2528.62	9906.64	3569.59	6734.52		4716.44	11758.1	5590.08	18280.9	3729.71	Shared	High	High	High	High	High	Not Found	High	High	High	High	High	TRUE	0	518	High	High
High	[K].VLGTSVESIMATEDR.[Q]	1xTMT6plex [N-Term]	1	1	8	Q8C196	Q8C196 [533-547]		0	1836.96	2.115	0.173	0.289	0.939	0.01	1.631	0.94	0.461	1.527	0.255	13914.9	29436.2	2410.45	4019.35	13067.7		22691	13078.2	6412.55	21254.7	3546.48		High	High	High	High	High	Not Found	High	High	High	High	High	FALSE	0	0	High	High
High	[R].GQAGTTQSGAPCQR.[W]	1xCarbamidomethyl [C12]; 1xTMT6plex [N-Term]	1	1	12	Q80YC5	Q80YC5 [227-240]		0	1647.81	2.496	0.707	1.781	2.262	0.01	1.445	1.908	10.448	1.54	8.093	13119	32745.3	9280.16	23360.5	29673.8		18955.2	25035.6	137063	20205.1	106170		High	High	High	High	High	Not Found	High	High	High	High	High	FALSE	0	227	High	High
High	[K].ISFDPQDTFESEFYLDEKR.[S]	1xTMT6plex [K18]; 1xTMT6plex [N-Term]	1	2	10	P07759	P07759 [218-236]		1	2824.41	2.241	1.471	2.788	1.665	0.01	2.092	2.056	1.93	1.765	2.492	10027.9	22471.8	14753.7	27955.1	16700.4		20980.3	20621.1	19356	17695.4	24985.6		High	High	High	High	High	Not Found	High	High	High	High	High	FALSE	0	0	High	High
High	[R].SGAQASSTPLSPTR.[I]	1xTMT6plex [N-Term]	1	1	4	P48678	P48678 [12-25]		0	1588.85	0.387	0.521	1.415	0.362	0.01	0.408	0.263	0.177	0.23	0.118	46903.4	18147	24431.4	66365.9	16983		19149.5	12326.1	8298.96	10810.3	5532.78		High	High	High	High	High	Not Found	High	High	High	High	High	FALSE	0	12	High	High
High	[K].ELEEQLGPVAEETR.[A]	1xTMT6plex [N-Term]	1	1	44	P08226	P08226 [87-100]		0	1828.95	1.886	3.716	3.641	2.061	5.581	2.754	1.301	1.819	2.671	1.178	52663.4	99310.5	195710	191726	108543	293890	145020	68526.7	95772.9	140682	62018.2		High	High	High	High	High	High	High	High	High	High	High	FALSE	0	87	High	High
High	[R].SLGVAAEGLPDQYADGEAAR.[V]	1xTMT6plex [N-Term]	1	1	6	Q9QXF8	Q9QXF8 [10-29]		0	2219.11	1.49	0.885	0.96	1.227	0.01	2.197	2.966	0.941	2.134	0.255	5255.16	7830.47	4649.79	5047.43	6447.11		11543.7	15585.6	4943.11	11214.7	1342.63		High	High	High	High	High	Not Found	High	High	High	High	High	FALSE	0	10	High	High
High	[K].DGTVTAGNASGVSDGAGAVIIASEDAVK.[K]	1xTMT6plex [K28]; 1xTMT6plex [N-Term]	1	1	9	Q8BWT1	Q8BWT1 [242-269]		0	2990.57	1.94	0.01	1.261	1.503	0.01	1.974	1.072	0.451	1.152	0.099	11769.2	22836.4		14837.3	17693.3		23236.3	12613.6	5312.11	13552.3	1168.7		High	High	Not Found	High	High	Not Found	High	High	High	High	High	FALSE	0	0	High	High
High	[K].CCTLPEDQRLPCVEDYLSAILNR.[V]	3xCarbamidomethyl [C1; C2; C12]; 1xTMT6plex [N-Term]	1	1	3	P07724	P07724 [461-483]		1	3051.49				100		100		100	100	100					1192.63		2005.44		6735.86	1180.72	14310.4		Not Found	Not Found	Not Found	Not Found	High	Not Found	High	Not Found	High	High	High	FALSE	0	461	High	High
High	[K].EVFTEQADLSGITETK.[K]	1xTMT6plex [K16]; 1xTMT6plex [N-Term]	1	1	11	P07759	P07759 [335-350]		0	2226.19	4.562	2.924	2.642	3.933	0.01	4.76	2.97	10.657	4.974	12.499	3705.52	16903.5	10833.3	9790.37	14572.2		17636.5	11003.8	39491.4	18429.6	46316.8		High	High	High	High	High	Not Found	High	High	High	High	High	FALSE	0	335	High	High
High	[K].ECCHGDLLECADDRAELAK.[Y]	3xCarbamidomethyl [C2; C3; C10]; 1xTMT6plex [K19]; 1xTMT6plex [N-Term]	1	1	6	P07724	P07724 [268-286]		1	2720.28						100		100		100							1802.73		39103.8		31429.5		Not Found	Not Found	Not Found	Not Found	Not Found	Not Found	High	Not Found	High	Not Found	High	FALSE	0	0	High	High
High	[K].DSPVLLDFFEDSELYR.[K]	1xTMT6plex [N-Term]	1	1	3	Q9ESB3	Q9ESB3 [138-153]		0	2174.09	1.158	1.788	1.177	1.466	0.01	1.046	1.006	3.394	1.364	1.575	3427.56	3969.91	6129.15	4033.26	5023.37		3584.16	3449.16	11633.7	4676.43	5397.96		High	High	High	High	High	Not Found	High	High	High	High	High	FALSE	0	0	High	High
High	[R].ESGEGEEEVADSAR.[L]	1xTMT6plex [N-Term]	1	1	3	Q505F5	Q505F5 [292-305]		0	1693.77	1.244	1.541	1.906	1.704	4.143	1.741	1.26	0.927	1.273	0.357	12940.6	16097.6	19946.5	24660.2	22050.8	53618.5	22523.2	16305.3	11999.1	16468.1	4623.58		High	High	High	High	High	High	High	High	High	High	High	FALSE	0	292	High	High
High	[K].TIQVDNTDAEGR.[L]	1xTMT6plex [N-Term]	1	1	4	Q9CPY7	Q9CPY7 [357-368]		0	1547.79	1.536	1.087	0.58	1.07	0.01	1.695	1.511	0.696	1.411	0.387	35008.3	53778.8	38055.1	20299.7	37441.7		59346.3	52898.5	24380.4	49408.8	13540.2		High	High	High	High	High	Not Found	High	High	High	High	High	FALSE	0	357	High	High
High	[R].YTDQSGEEEEDYESEEQLQHR.[I]	1xTMT6plex [N-Term]	1	1	16	Q8K1Z0	Q8K1Z0 [77-97]		0	2830.21	1.079	0.297	0.764	1.073	0.01	0.817	0.538	0.435	0.815	0.01	12333.4	13310	3663.2	9426.04	13237.4		10076	6638.66	5359	10054.7			High	High	High	High	High	Not Found	High	High	High	High	High	FALSE	0	0	High	High
High	[K].TCVADESAANCDK.[S]	2xCarbamidomethyl [C2; C11]; 1xTMT6plex [K13]; 1xTMT6plex [N-Term]	1	1	94	P07724	P07724 [76-88]		0	1898.9	1.358	0.873	0.939	2.526	0.01	2.279	0.929	42.734	0.717	45.313	42934.4	58296.8	37471.2	40313.9	108439		97852.1	39895.6	1.83475e+06	30801.8	1.94549e+06		High	High	High	High	High	High	High	High	High	High	High	FALSE	0	76	High	High
High	[R].TTYTQATQNVR.[V]	1xTMT6plex [N-Term]	1	1	22	Q6P8U6	Q6P8U6 [129-139]		0	1511.8	1.178	14.729	1.336	3.294	0.01	1.03	0.997	3.555	3.775	1.941	30889.4	36393.9	454965	41258.6	101735		31810.8	30811.2	109815	116612	59970.7		High	High	High	High	High	Not Found	High	High	High	High	High	FALSE	0	0	High	High
High	[K].TVLTGASGHLR.[S]	1xTMT6plex [N-Term]	1	1	7	P01027	P01027 [75-85]		0	1340.78	1.312	1.1	1.416	1.262	0.01	1.363	1.546	1.015	1.746	0.784	71261.3	93497.6	78363.1	100919	89916.9		97122.7	110151	72338.2	124412	55900.1		High	High	High	High	High	Not Found	High	High	High	High	High	FALSE	0	0	High	High
High	[R].AVFVDLEPTVIDEVR.[T]	1xTMT6plex [N-Term]	1	3	3	P68369	P68369 [65-79]		0	1931.07	1.113	0.862	2.903	1.584	0.01	1.378	0.392	0.547	0.816	0.262	6821.23	7589.37	5881.03	19801.4	10806.1		9398.91	2676.24	3731.28	5567.52	1787.96		High	High	High	High	High	Not Found	High	High	High	High	High	FALSE	0	0	High	High
High	[RK].MQQVEASLQPETLR.[KN]	1xTMT6plex [N-Term]	2	6	12	P07759; Q91WP6	P07759 [283-296]; Q91WP6 [282-295]		0	1858.99	1.544	0.426	1.737	0.875	0.01	1.241	1.965	3.085	1.17	2.398	7461.6	11523.5	3178.33	12958.3	6528.05		9256.47	14659.7	23020.8	8728.11	17890.1	Shared	High	High	High	High	High	Not Found	High	High	High	High	High	FALSE	0	283	High	High
High	[K].TATPQQAQEVHEK.[L]	1xTMT6plex [K13]; 1xTMT6plex [N-Term]	1	1	9	P17751	P17751 [226-238]		0	1925.05	0.972	1.265	1.08	1.16	0.01	1.179	0.89	0.637	1.162	0.36	38869.7	37765.7	49154.3	41964.6	45096.5		45812	34576.1	24764.8	45176.2	14000.4		High	High	High	High	High	Not Found	High	High	High	High	High	FALSE	0	226	High	High
High	[K].VALEEEVVDSSISEKENK.[A]	2xTMT6plex [K15; K18]; 1xTMT6plex [N-Term]	1	1	8	O70570	O70570 [585-602]		1	2692.49	1.676	2.453	5.797	1.559	5.81	3.583	1.099	0.947	0.744	0.806	13242	22193.9	32480	76760.5	20647.4	76933.4	47441.3	14547.6	12538.4	9855.06	10679.7		High	High	High	High	High	High	High	High	High	High	High	FALSE	0	585	High	High
High	[R].LGEHNIDVLEGNEQFINAAK.[I]	1xTMT6plex [K20]; 1xTMT6plex [N-Term]	1	2	85	P00761	P00761 [58-77]		0	2669.43	1.415	3.333	2.89	1.306	1.381	1.669	0.848	1.222	1.082	0.795	123408	174564	411323	356630	161156	170389	205911	104697	150865	133501	98050.8		High	High	High	High	High	High	High	High	High	High	High	TRUE	0	0	High	High
High	[K].LGPALATGNVVVMK.[V]	1xTMT6plex [K14]; 1xTMT6plex [N-Term]	1	1	8	P47738	P47738 [198-211]		0	1828.11	1.172	0.403	0.404	0.734	0.764	0.991	1.064	0.263	0.845	0.176	91412.2	107098	36797.2	36967	67059.2	69849.2	90573.1	97289.7	24041.4	77209.1	16051.7		High	High	High	High	High	High	High	High	High	High	High	FALSE	0	0	High	High
High	[K].DFASCHLAQAPNHVVVSR.[K]	1xCarbamidomethyl [C5]; 1xTMT6plex [N-Term]	1	1	3	Q921I1	Q921I1 [593-610]		0	2237.14																						No Quan Values	High	High	High	High	High	Not Found	High	High	High	High	High	FALSE	0	593	High	High
High	[K].VDVPAADLSDQVPDTDSETR.[I]	1xTMT6plex [N-Term]	1	1	16	P01027	P01027 [960-979]		0	2359.15	100	100		100		100		100	100	100		5338.17	4565.29		5045.6		5595.87		8971.44	4303.2	3292.42		Not Found	High	High	Not Found	High	Not Found	High	Not Found	High	High	High	FALSE	0	960	High	High
High	[K].VPTANLENVLPLAEDFTEILSR.[C]	1xTMT6plex [N-Term]	1	1	7	P21614	P21614 [243-264]		0	2670.46	100	100		100		100		100	100	100		1968.78	2708.5		3714.37		2256.65		5301.52	3254.62	3861.56		Not Found	High	High	Not Found	High	Not Found	High	Not Found	High	High	High	FALSE	0	243	High	High
High	[K].NVDLQVLAPEPELLYK.[D]	1xTMT6plex [K16]; 1xTMT6plex [N-Term]	1	1	6	O70570	O70570 [232-247]		0	2299.33	0.835	2.168	1.914	1.024	0.01	0.997	0.899	0.837	0.556	0.75	9485.23	7920.31	20568.2	18155.1	9715.95		9461.33	8531.43	7937.88	5274.4	7113.76		High	High	High	High	High	Not Found	High	High	High	High	High	FALSE	0	0	High	High
High	[R].TGAIVDVPVGEELLGR.[V]	1xTMT6plex [N-Term]	1	1	4	Q03265	Q03265 [134-149]		0	1854.05	1.281	0.235	0.693	1.087	0.01	0.967	0.439	0.149	0.859	0.084	11860.9	15192.1	2787.49	8219.86	12898.5		11463.8	5203.22	1765.81	10183.5	999.086		High	High	High	High	High	Not Found	High	High	High	High	High	FALSE	0	0	High	High
High	[K].VAPLGAELQESAR.[Q]	1xTMT6plex [N-Term]	1	1	18	Q00623	Q00623 [142-154]		0	1569.88	1.183	0.979	2.273	1.898	0.01	1.118	1.141	2.137	1.122	2.193	14647.4	17324.1	14346.9	33287.6	27797.1		16381.5	16714.1	31301.6	16435.6	32120		High	High	High	High	High	Not Found	High	High	High	High	High	FALSE	0	142	High	High
High	[K].DITPTLTLYVGK.[N]	1xTMT6plex [K12]; 1xTMT6plex [N-Term]	1	1	3	Q61646	Q61646 [157-168]		0	1779.07	1.165	3.099	1.986	1.404	3.527	1.077	1.267	1.095	1.926	1.397	25140.7	29300.1	77910.9	49936.7	35300.3	88668.9	27067.1	31859.4	27541.4	48413.2	35111.9		High	High	High	High	High	High	High	High	High	High	High	FALSE	0	0	High	High
High	[K].STNGDTFLGGEDFDQALLR.[H]	1xDeamidated [N3]; 1xTMT6plex [N-Term]	1	1	3	P38647	P38647 [266-284]		0	2286.11	1.728	0.01	0.826	1.046	5.753	1.669	0.611	0.237	1	0.102	8144.82	14076.3		6728.91	8522.63	46853.7	13592.6	4979.25	1930.15	8143.64	830.259		High	High	Not Found	High	High	High	High	High	High	High	High	FALSE	0	0	High	High
High	[RK].SYELPDGQVITIGNER.[F]	1xTMT6plex [N-Term]	1	7	15	P60710	P60710 [239-254]		0	2020.05	1.109	1.569	1.496	1.597	0.01	0.952	0.344	0.541	0.811	0.261	19236.3	21330.5	30175.9	28768.2	30714.5		18313.9	6622.59	10398.8	15595.9	5026.75		High	High	High	High	High	Not Found	High	High	High	High	High	FALSE	0	0	High	High
High	[K].EVVSLTEECCAEGADPTCYDTR.[T]	3xCarbamidomethyl [C9; C10; C18]; 1xTMT6plex [N-Term]	1	1	12	P21614	P21614 [66-87]		0	2791.21	100	100		100		100	100	100	100	100		1889.05	4010.57		2202.16		1158.17	1289.24	10994.4	6573.1	1881.91		Not Found	High	High	Not Found	High	Not Found	High	High	High	High	High	FALSE	0	0	High	High
High	[K].FASEITPITISVK.[G]	1xTMT6plex [K13]; 1xTMT6plex [N-Term]	1	1	4	Q8QZT1	Q8QZT1 [228-240]		0	1864.12	1.537	0.01	0.01	0.624	0.01	1.051	0.864	0.431	1.235	0.36	11115.9	17085.1			6932.92		11681.5	9599.35	4789.17	13726.2	4004.3		High	High	Not Found	Not Found	High	Not Found	High	High	High	High	High	FALSE	0	0	High	High
High	[K].GLNSDSVTEETLR.[K]	1xDeamidated [N3]; 1xTMT6plex [N-Term]	1	1	12	Q8C196	Q8C196 [893-905]		0	1650.84	1.012	0.483	0.563	0.625	0.01	1.159	0.636	0.296	0.711	0.235	27979.6	28323.5	13521.5	15764.2	17478.6		32438.6	17799.9	8287.07	19895.3	6585.5		High	High	High	High	High	Not Found	High	High	High	High	High	FALSE	0	0	High	High
High	[K].EGASEEETNLSK.[M]	1xTMT6plex [K12]; 1xTMT6plex [N-Term]	1	1	27	P23953	P23953 [470-481]		0	1751.91	0.934	2.4	2.177	1.54	3.051	0.448	0.76	4.708	2.661	5.116	186908	174646	448670	406950	287749	570317	83789.9	142105	879910	497428	956256		High	High	High	High	High	High	High	High	High	High	High	FALSE	0	0	High	High
High	[K].DSYVGDEAQSKR.[G]	1xTMT6plex [K11]; 1xTMT6plex [N-Term]	1	6	15	P60710	P60710 [51-62]		1	1812.95	0.895	1.161	1.197	1.262	0.514	1.061	0.646	0.161	0.441	0.201	420268	376136	487972	502999	530353	215921	446048	271641	67610.4	185171	84411.2		High	High	High	High	High	High	High	High	High	High	High	FALSE	0	0	High	High
High	[K].YMCENQATISSK.[L]	1xCarbamidomethyl [C3]; 1xTMT6plex [K12]; 1xTMT6plex [N-Term]	1	1	26	P07724	P07724 [287-298]		0	1889.95	1.267	0.703	0.921	3.099	0.01	1.305	0.968	6.292	0.393	18.183	38034.4	48176.5	26723.8	35035.9	117878		49638.7	36800.4	239327	14945.6	691595		High	High	High	High	High	Not Found	High	High	High	High	High	FALSE	0	287	High	High
High	[R].DPNGLSPETRR.[L]	1xTMT6plex [N-Term]	1	1	6	Q00724	Q00724 [158-168]		1	1470.79	1.255	1.566	4.407	0.957	1.663	1.015	1.285	0.765	0.886	0.533	58153	72982.5	91083.6	256294	55681.1	96728.3	59036.7	74714.8	44490.2	51501.1	30980.4		High	High	High	High	High	High	High	High	High	High	High	FALSE	0	158	High	High
High	[R].IVNGEDAIPGSWPWQVSLQDR.[T]	1xDeamidated [N3]; 1xTMT6plex [N-Term]	1	1	3	Q9CR35	Q9CR35 [34-54]		0	2597.32	100	100		100		100		100	100	100		1250.47	6906.92		3510.55		3333.06		4454.08	3817.87	3077.82		Not Found	High	High	Not Found	High	Not Found	High	Not Found	High	High	High	FALSE	0	0	High	High
High	[K].VSSLPTVYLK.[L]	1xTMT6plex [K10]; 1xTMT6plex [N-Term]	1	1	16	P18242	P18242 [330-339]		0	1564.97	2.14	0.334	0.97	0.714	3.486	1.803	4.172	0.853	2.233	0.653	56608.9	121145	18928.1	54891.2	40418.5	197320	102038	236155	48300	126431	36956.4		High	High	High	High	High	High	High	High	High	High	High	FALSE	0	0	High	High
High	[K].SHGQDYLVGNR.[L]	1xTMT6plex [N-Term]	2	3	9	P13745; P30115	P13745 [142-152]; P30115 [142-152]		0	1474.76	1.243	1.027	1.292	1.394	0.01	1.732	1.808	2.055	1.84	1.982	57365.3	71296.7	58890.1	74117.7	79970.2		99360.3	103723	117884	105540	113679	Shared	High	High	High	High	High	Not Found	High	High	High	High	High	FALSE	0	0	High	High
High	[K].SNPTLNEYHTR.[A]	1xDeamidated [N6]; 1xTMT6plex [N-Term]	1	1	6	Q00623	Q00623 [206-216]		0	1561.78	0.717	1.43	1.716	1.19	0.01	1.188	0.724	0.884	0.876	0.946	37530.2	26921.3	53650.8	64418.4	44667.6		44568.3	27182.3	33180.7	32890.1	35506.7		High	High	High	High	High	Not Found	High	High	High	High	High	FALSE	0	0	High	High
High	[R].TQLAPHSEQMR.[E]	1xTMT6plex [N-Term]	1	1	25	Q00623	Q00623 [184-194]		0	1526.79	1.09	1.092	1.577	1.206	1.688	1.033	0.945	1.267	0.869	1.127	209221	228111	228472	329987	252295	353102	216142	197749	265115	181835	235796		High	High	High	High	High	High	High	High	High	High	High	FALSE	0	0	High	High
High	[R].TEYTQASYNTR.[V]	1xTMT6plex [N-Term]	1	1	8	P17892	P17892 [144-154]		0	1562.76	1.474	11.17	2.346	4.26	5.359	1.69	0.94	3.563	4.152	1.556	14691.1	21655.4	164107	34462.1	62577.7	78724.3	24823.1	13806.7	52351.5	60999.2	22853.5		High	High	High	High	High	High	High	High	High	High	High	FALSE	0	144	High	High
High	[K].ETIPLQESTLYTEDR.[L]	1xTMT6plex [N-Term]	1	1	7	O88531	O88531 [254-268]		0	2024.04	6.746	0.01	3.432	2.16	0.01	2.12	1.616	2.116	2.965	0.785	4556.97	30739.4		15637.7	9841.81		9663.02	7364.64	9640.77	13513.2	3575.82		High	High	Not Found	High	High	Not Found	High	High	High	High	High	FALSE	0	0	High	High
High	[K].NILSQIVDIDGIWEGTR.[N]	1xTMT6plex [N-Term]	1	1	4	Q6P8U6	Q6P8U6 [257-273]		0	2158.17	100	100		100		100	100	100	100	100		1701.33	16063.9		5112.39		1765.06	2716.25	3664.12	5933.65	2306.62		Not Found	High	High	Not Found	High	Not Found	High	High	High	High	High	FALSE	0	0	High	High
High	[K].TVMDDFAQFLDTCCK.[A]	2xCarbamidomethyl [C13; C14]; 1xTMT6plex [K15]; 1xTMT6plex [N-Term]	1	1	6	P07724	P07724 [570-584]		0	2309.1				100		100		100		100					1497.59		3050.93		54681.1		39153.1		Not Found	Not Found	Not Found	Not Found	High	Not Found	High	Not Found	High	Not Found	High	FALSE	0	0	High	High
High	[K].CNGEIDNYNDAYQVR.[N]	1xCarbamidomethyl [C1]; 1xDeamidated [N2]; 1xTMT6plex [N-Term]	1	1	13	P00688	P00688 [156-170]		0	2060.92	0.878	0.01	0.01	1.822	0.01	2.518	0.01	35.838	1.276	7.252	3978.23	3492.66			7248.9		10016.5		142572	5077.57	28851.6		High	High	Not Found	Not Found	High	Not Found	High	Not Found	High	High	High	FALSE	0	0	High	High
High	[R].NAVTQEFGPVPDTAR.[Y]	1xTMT6plex [N-Term]	1	1	3	Q99KI0	Q99KI0 [634-648]		0	1830.95	0.521	1.274	0.414	0.629	0.01	0.899	0.711	0.25	0.793	0.174	15498.3	8078.33	19738.3	6424.03	9748.27		13925.6	11014.8	3874.36	12291.5	2690.85		High	High	High	High	High	Not Found	High	High	High	High	High	FALSE	0	0	High	High
High	[K].YLGAEYMQSVGNMR.[K]	1xTMT6plex [N-Term]	1	1	3	Q921I1	Q921I1 [668-681]		0	1847.9	0.973	1.01	0.697	1.351	0.01	0.866	0.498	1.137	1.091	1.308	10290.3	10012.7	10396.5	7176.31	13897.6		8913.02	5126.15	11698.7	11229.5	13464.8		High	High	High	High	High	Not Found	High	High	High	High	High	FALSE	0	668	High	High
High	[R].DNHLAPGQQTTLR.[I]	1xTMT6plex [N-Term]	1	1	14	P01027	P01027 [571-583]		0	1679.9	1.811	1.881	1.492	1.956	1.039	1.261	1.332	2.649	1.944	2.264	52111	94389.1	98026.5	77768	101935	54133.1	65689.7	69386.3	138024	101303	117970		High	High	High	High	High	High	High	High	High	High	High	FALSE	0	0	High	High
High	[K].GVGIISEGNETVEDIAAR.[L]	1xTMT6plex [N-Term]	1	3	3	Q8VDN2	Q8VDN2 [630-647]		0	2059.09	0.627	1.149	1.477	0.774	0.01	0.879	0.457	0.403	0.431	0.091	9721.18	6099.31	11166	14357.7	7520.34		8548.39	4446.94	3913.5	4190.7	880.551		High	High	High	High	High	Not Found	High	High	High	High	High	FALSE	0	630	High	High
High	[K].VLQATVVAVGSGGK.[G]	1xTMT6plex [K14]; 1xTMT6plex [N-Term]	1	1	11	Q64433	Q64433 [41-54]		0	1744.07	2.353	0.793	1.408	1.238	0.01	3.129	2.113	0.48	1.388	0.552	20120	47343.1	15959.7	28338.7	24914		62965.5	42510.3	9653.82	27918.5	11111.7		High	High	High	High	High	Not Found	High	High	High	High	High	FALSE	0	41	High	High
High	[K].VVTDTDETELAR.[Q]	1xTMT6plex [N-Term]	1	1	7	Q6ZWX6	Q6ZWX6 [277-288]		0	1577.82	0.953	1.145	1.505	1.143	0.01	0.946	0.705	0.48	0.77	0.284	15154.1	14438.2	17352.4	22811.1	17325.4		14336.6	10677	7277.43	11670.1	4300.19		High	High	High	High	High	Not Found	High	High	High	High	High	FALSE	0	277	High	High
High	[R].ALQASALAAWGGK.[A]	1xTMT6plex [K13]; 1xTMT6plex [N-Term]	1	1	6	Q91Y97	Q91Y97 [305-317]		0	1702.01	1.371	1.462	0.847	1.127	0.01	1.36	1.81	0.762	1.693	0.381	46972.5	64400.3	68673.9	39795.1	52955.6		63884.6	85042.5	35807.6	79518.2	17908.9		High	High	High	High	High	Not Found	High	High	High	High	High	FALSE	0	0	High	High
High	[K].MADEAGSEAHR.[E]	1xTMT6plex [N-Term]	1	1	9	E9PV24	E9PV24 [525-535]		0	1402.66	1.008	1.546	2.963	2.148	0.01	1.518	1.179	2.504	1.098	1.884	13196	13299	20394.9	39104.6	28346		20037.3	15562.7	33043.1	14485.1	24859.9		High	High	High	High	High	Not Found	High	High	High	High	High	FALSE	0	0	High	High
High	[K].VALEEEVVDSSISEK.[E]	1xTMT6plex [K15]; 1xTMT6plex [N-Term]	1	1	4	O70570	O70570 [585-599]		0	2092.14	100	100	100	100		100	100	100	100	100		3375.79	3242.66	10338.4	4106.39		7071.07	1912.98	27811.7	3180.96	13796.5		Not Found	High	High	High	High	Not Found	High	High	High	High	High	FALSE	0	585	High	High
High	[K].AVTEQGHELSNEER.[N]	1xTMT6plex [N-Term]	1	1	5	Q9CQV8	Q9CQV8 [30-43]		0	1827.9	0.577	0.997	0.955	1.036	0.01	1.023	0.742	0.667	0.747	0.348	19911	11490.3	19856.5	19015.8	20624.2		20368.2	14783.7	13280.2	14870.5	6936.76		High	High	High	High	High	Not Found	High	High	High	High	High	FALSE	0	30	High	High
High	[K].NPPETDPTEHTEH.[K]	1xTMT6plex [N-Term]	1	1	11	P23953	P23953 [541-553]		0	1732.8	0.724	0.712	1.733	1.368	0.01	1.156	0.659	5.006	2.198	4.434	28341.4	20520.6	20187.3	49106.1	38760		32765.1	18673.7	141881	62283.4	125669		High	High	High	High	High	Not Found	High	High	High	High	High	FALSE	0	541	High	n/a
High	[R].ALEESNYELEGK.[I]	1xTMT6plex [K12]; 1xTMT6plex [N-Term]	1	7	8	547749	547749 [166-177]		0	1839.97	0.06	0.356	0.081	0.127	0.01	0.051	0.092	0.117	0.313	0.137	119780	7127.61	42687	9746.08	15198.6		6106.58	10992.3	13985.9	37547.5	16362.1		High	High	High	High	High	Not Found	High	High	High	High	High	TRUE	0	166	High	High
High	[K].DVFLGTFLYEYSR.[R]	1xTMT6plex [N-Term]	1	1	4	P07724	P07724 [348-360]		0	1838.95	0.887	1.011	1.473	2.411	0.01	0.797	0.01	1.392	0.849	2.342	4152.27	3682.7	4198.2	6115.2	10012.2		3308.04		5779.28	3523.51	9722.73		High	High	High	High	High	Not Found	High	Not Found	High	High	High	FALSE	0	348	High	High
High	[K].GLNSDSVTEETLR.[K]	1xTMT6plex [N-Term]	1	1	31	Q8C196	Q8C196 [893-905]		0	1649.85	1.147	0.431	0.721	0.717	1.301	1.127	0.855	0.283	0.892	0.125	136947	157091	59047	98737.1	98221	178211	154275	117142	38693.7	122119	17136.8		High	High	High	High	High	High	High	High	High	High	High	FALSE	0	0	High	High
High	[K].LATPAQFSETVSAVCLPTVDDDFPAGTLCATTGWGK.[T]	2xCarbamidomethyl [C15; C29]; 1xTMT6plex [K36]; 1xTMT6plex [N-Term]	1	1	3	Q9CR35	Q9CR35 [126-161]		0	4242.11	0.01	0.01	0.01	0.818	0.01	0.865	1.02	7.508	0.01	1.492	1865.73				1526.21		1613.4	1902.32	14007.4		2784.19		High	Not Found	Not Found	Not Found	High	Not Found	High	High	High	Not Found	High	FALSE	0	0	High	High
High	[K].ATEEDGSEQKVPEATNR.[R]	1xTMT6plex [K10]; 1xTMT6plex [N-Term]	1	1	31	P32261	P32261 [63-79]		1	2319.18	1.372	2.234	2.299	2.289	3.881	2.003	1.207	1.927	1.717	1.466	103465	141923	231158	237902	236782	401508	207231	124913	199376	177661	151726		High	High	High	High	High	High	High	High	High	High	High	FALSE	0	0	High	High
High	[K].DFTPAAQAAFQK.[V]	1xTMT6plex [K12]; 1xTMT6plex [N-Term]	2	2	7	P02088; P02089	P02088 [122-133]; P02089 [122-133]		0	1752.97	1.11	1.149	0.868	1.29	0.01	0.196	0.293	0.536	0.381	1.485	18412.9	20447.1	21151.4	15991.4	23748.9		3601.21	5393.98	9874.52	7018.68	27347.5	Shared	High	High	High	High	High	Not Found	High	High	High	High	High	FALSE	0	0	High	High
High	[R].LYQTFYLNTGDK.[S]	1xTMT6plex [K12]; 1xTMT6plex [N-Term]	1	1	6	Q6P8U6	Q6P8U6 [338-349]		0	1921.05	100	100	100	100		100	100	100	100	100		9142.29	107982	8277.7	34003.1		9361.99	9014.56	60168.4	46590.6	38982.8		Not Found	High	High	High	High	Not Found	High	High	High	High	High	FALSE	0	338	High	High
High	[R].GQNQPVLNITNR.[Q]	1xTMT6plex [N-Term]	1	1	11	Q8C196	Q8C196 [317-328]		0	1582.89	0.99	0.23	0.416	0.66	0.01	0.806	0.823	0.269	0.767	0.157	24894.6	24640.3	5735.13	10360.3	16423.6		20071.4	20484.4	6686.98	19086.1	3914.78		High	High	High	High	High	Not Found	High	High	High	High	High	FALSE	0	0	High	High
High	[R].LQAFQGYQVTMK.[T]	1xTMT6plex [K12]; 1xTMT6plex [N-Term]	1	1	7	P11725	P11725 [278-289]		0	1872.05	1.104	0.344	0.432	0.585	0.01	0.967	1.155	0.211	0.743	0.198	63750.5	70365.7	21927.7	27508.5	37290.4		61658.9	73649.2	13478.9	47364.9	12621.4		High	High	High	High	High	Not Found	High	High	High	High	High	FALSE	0	278	High	High
High	[K].FLIPNASQPESK.[V]	1xTMT6plex [K12]; 1xTMT6plex [N-Term]	1	1	4	P63101	P63101 [104-115]		0	1789.03	0.871	0.934	1.072	1.405	0.01	1.171	0.759	0.52	0.788	0.509	9943.47	8665.67	9283.38	10659.9	13970		11640.6	7550.35	5167.05	7832.37	5060.23		High	High	High	High	High	Not Found	High	High	High	High	High	FALSE	0	104	High	High
High	[R].QEQDTYALSSYTR.[S]	1xTMT6plex [N-Term]	1	1	8	Q8QZT1	Q8QZT1 [206-218]		0	1790.88	1.271	0.44	0.143	0.801	2.775	1.019	1.008	0.245	0.847	0.24	19677.9	25018.8	8665.51	2814.87	15756	54604.8	20056.8	19837.3	4824.81	16674.8	4719.23		High	High	High	High	High	High	High	High	High	High	High	FALSE	0	0	High	High
High	[K].TLGVDFIDVATK.[V]	1xTMT6plex [K12]; 1xTMT6plex [N-Term]	1	1	12	Q8C196	Q8C196 [1270-1281]		0	1737.02	1.383	0.643	0.257	0.877	0.01	1.015	1.057	0.295	0.916	0.205	29935	41387.1	19236.8	7692.21	26262.2		30374.3	31654	8824.14	27431.1	6127.38		High	High	High	High	High	Not Found	High	High	High	High	High	FALSE	0	1270	High	High
High	[R].LGEHNINVLEGNEQFVDSAK.[I]	1xTMT6plex [K20]; 1xTMT6plex [N-Term]	1	1	3	P07146	P07146 [73-92]		0	2671.41	100	100		100		100		100	100	100		2105.25	31314.6		9689.01		3112.54		21295.7	10498.3	7528.68		High	High	High	High	High	Not Found	High	High	High	High	High	FALSE	0	0	High	High
High	[R].IAQLEEELEEEQGNTELINDR.[L]	1xTMT6plex [N-Term]	1	1	6	Q8VDD5	Q8VDD5 [1731-1751]		0	2701.34	0.01	0.01	1.485	0.497	0.01	0.01	0.797	0.01	0.463	0.01	1849.83			2746.15	919.835			1474.33		856.992			High	Not Found	Not Found	High	High	Not Found	Not Found	High	Not Found	High	Not Found	FALSE	0	1731	High	High
High	[K].AFAMTNQILVER.[S]	1xTMT6plex [N-Term]	1	1	16	Q8C196	Q8C196 [613-624]		0	1621.89	1.161	0.602	0.601	0.629	0.01	0.763	0.918	0.314	0.719	0.31	52524.3	60992.3	31605.9	31568.9	33026.9		40062.6	48207.4	16516.7	37784.3	16298.4		High	High	High	High	High	Not Found	High	High	High	High	High	FALSE	0	0	High	High
High	[K].IEFEGQSVDFVDPNKQNLIAEVSTK.[D]	2xTMT6plex [K15; K25]; 1xTMT6plex [N-Term]	1	1	6	Q8C196	Q8C196 [183-207]		1	3494.9	3.593	0.866	0.793	2.187	0.01	2.476	1.397	0.947	2.956	0.41	6186.56	22231.2	5356.21	4905.66	13530.8		15316.4	8640.54	5858.38	18289.1	2534.91		High	High	High	High	High	Not Found	High	High	High	High	High	FALSE	0	183	High	High
High	[R].ILGADTSVDLEETGR.[V]	1xTMT6plex [N-Term]	1	1	8	Q03265	Q03265 [59-73]		0	1804.95	1.124	0.562	0.935	0.984	0.01	1.22	0.462	0.41	0.867	0.182	16613.8	18671.9	9329.42	15531.3	16346.3		20274.9	7680.57	6811.38	14408	3031.89		High	High	High	High	High	Not Found	High	High	High	High	High	FALSE	0	59	High	High
High	[R].DPNGLSPETRR.[L]	1xDeamidated [N3]; 1xTMT6plex [N-Term]	1	1	4	Q00724	Q00724 [158-168]		1	1471.77	0.74	1.193	1.388	1.091	0.01	1.084	1.081	0.522	0.751	0.722	11681.8	8644.08	13942.1	16217.3	12746.9		12668.2	12623.9	6096.82	8778.78	8431.12		High	High	High	High	High	High	High	High	High	High	High	FALSE	0	0	High	High
High	[K].GSLQPGTSHVNEFDSDVDVGDLQK.[V]	1xTMT6plex [K24]; 1xTMT6plex [N-Term]	1	1	4	Q6P8U6	Q6P8U6 [391-414]		0	3002.51	100	100		100				100	100	100		1143.76	41178		8278.61				10892.9	11545.7	3904.18		Not Found	High	High	Not Found	High	Not Found	Not Found	Not Found	High	High	High	FALSE	0	391	High	High
High	[R].LLDEEEATDNDLR.[A]	1xTMT6plex [N-Term]	1	1	8	Q9WU78	Q9WU78 [457-469]		0	1761.87	2.694	2.725	3.024	3.133	0.01	1.309	0.98	1.062	1.743	0.637	5553.47	14959.1	15135.4	16794.3	17401.3		7270.75	5442.5	5898.41	9680.15	3538.81		High	High	High	High	High	Not Found	High	High	High	High	High	FALSE	0	457	High	High
High	[K].HEAGDMMGGHAIR.[I]	1xTMT6plex [N-Term]	1	1	7	P10605	P10605 [269-281]		0	1610.77	1.225	0.427	1.294	1.009	0.01	0.86	1.508	1.126	1.471	1.373	33144.9	40598.4	14151.8	42901.6	33439.7		28494.6	49990.7	37322.9	48765.1	45511		High	High	High	High	High	Not Found	High	High	High	High	High	FALSE	0	0	High	High
High	[R].VNVPVIGGHAGK.[T]	1xTMT6plex [K12]; 1xTMT6plex [N-Term]	1	1	7	P08249	P08249 [192-203]		0	1605.98	1.024	4.454	0.9	0.539	0.01	0.56	0.536	0.251	0.545	0.167	65355.5	66926	291109	58805.7	35238.3		36576.1	35049.3	16384.6	35637.2	10904		High	High	High	High	High	Not Found	High	High	High	High	High	FALSE	0	0	High	High
High	[K].SAEVDSDDTGGSAAQK.[Q]	1xTMT6plex [K16]; 1xTMT6plex [N-Term]	1	1	4	Q61768	Q61768 [814-829]		0	1995.99	0.816	1.448	1.956	1.445	0.01	0.998	0.515	0.665	0.718	0.213	12820.4	10467.6	18559.5	25076.5	18525.2		12798.4	6604.68	8525.27	9210.54	2724.73		High	High	High	High	High	Not Found	High	High	High	High	High	FALSE	0	0	High	High
High	[R].TDPGHEAK.[I]	1xTMT6plex [K8]; 1xTMT6plex [N-Term]	1	1	11	P01027	P01027 [479-486]		0	1312.73	1.296	1.365	1.427	1.196	2.135	1.243	1.078	1.365	1.402	1.422	387224	501921	528500	552474	463029	826861	481227	417397	528493	542978	550729		High	High	High	High	High	High	High	High	High	High	High	FALSE	0	479	High	High
High	[K].TVGMVAGDEETYEVFAELFDPVIQER.[H]	1xTMT6plex [N-Term]	1	1	3	P30275	P30275 [105-130]		0	3173.56				100		100		100	100						2040.67		1547.72		1058.74	1103.75			Not Found	Not Found	Not Found	Not Found	High	Not Found	High	Not Found	High	High	Not Found	FALSE	0	0	High	High
High	[R].EVQGNESETFR.[S]	1xTMT6plex [N-Term]	1	1	16	Q62468	Q62468 [98-108]		0	1524.75	0.833	1.144	1.33	1.196	0.01	0.906	0.616	0.742	0.862	0.448	24745.2	20608.1	28299.7	32904	29603		22427.9	15237.6	18370.1	21323.8	11093.7		High	High	High	High	High	High	High	High	High	High	High	FALSE	0	98	High	High
High	[R].GSSHVNPTDANAR.[A]	1xTMT6plex [N-Term]	1	1	25	O70570	O70570 [570-582]		0	1554.78	1.164	2.801	1.969	2.361	0.01	0.887	0.74	2.111	1.174	2.374	73866.8	86013.5	206867	145463	174395		65486.8	54655.8	155941	86738.3	175342		High	High	High	High	High	High	High	High	High	High	High	FALSE	0	570	High	High
High	[K].GAAYSHAEDSIR.[K]	1xTMT6plex [N-Term]	1	1	10	Q9QXE0	Q9QXE0 [226-237]		0	1505.75	0.513	0.534	0.574	0.372	0.506	0.684	1.188	0.372	0.6	0.176	125302	64283.8	66881.9	71889.4	46594.8	63388.3	85664.3	148820	46570.1	75217	22031.7		High	High	High	High	High	High	High	High	High	High	High	FALSE	0	0	High	High
High	[K].IGGHGAEYGAEALER.[M]	1xTMT6plex [N-Term]	1	1	73	P01942	P01942 [18-32]		0	1758.9	0.729	1.46	1.012	1.299	0.01	0.443	0.427	0.306	0.484	0.449	184489	134476	269333	186758	239564		81639.3	78788.5	56412.7	89263.6	82771.2		High	High	High	High	High	Not Found	High	High	High	High	High	FALSE	0	0	High	High
High	[K].VGQPGAAGPVSPMCPGR.[I]	1xCarbamidomethyl [C14]; 1xTMT6plex [N-Term]	1	1	8	P29699	P29699 [323-339]		0	1866.95	2.52	0.01	0.01	2.354	0.01	2.385	1.169	3.673	1.127	4.375	1790.4	4511.77			4214.38		4270.73	2093.24	6575.89	2018.44	7832.73		High	High	Not Found	Not Found	High	Not Found	High	High	High	High	High	FALSE	0	0	High	High
High	[R].VEGTPNDPNPNDPR.[A]	1xTMT6plex [N-Term]	1	1	7	Q922H4	Q922H4 [353-366]		0	1750.86	1.05	0.812	1.186	0.81	0.01	0.864	0.846	2.092	1.112	0.653	13041.2	13690.3	10588.6	15460.6	10560.2		11271.9	11035.4	27286	14497.7	8519.44		High	High	High	High	High	Not Found	High	High	High	High	High	FALSE	0	0	High	High
High	[K].GCHILPSHDEGAR.[Q]	1xCarbamidomethyl [C2]; 1xTMT6plex [N-Term]	1	1	18	O70570	O70570 [504-516]		0	1677.83	1.015	1.047	1.17	0.881	2.04	0.904	0.624	2.211	0.942	1.582	68068.4	69065.6	71254.4	79671.8	59952.9	138876	61537	42498.9	150489	64118.9	107663		High	High	High	High	High	High	High	High	High	High	High	FALSE	0	0	High	High
High	[R].YSTDVSVDEVK.[A]	1xTMT6plex [K11]; 1xTMT6plex [N-Term]	1	1	16	P26443	P26443 [152-162]		0	1699.92	2.308	0.297	0.71	1.668	0.01	1.73	1.149	0.346	1.524	0.272	28931.3	66774.1	8600.27	20539.3	48250.1		50048.9	33256.1	10023.2	44078.2	7879.08		High	High	High	High	High	Not Found	High	High	High	High	High	FALSE	0	0	High	High
High	[K].VLVVTQGSNAK.[A]	1xTMT6plex [K11]; 1xTMT6plex [N-Term]	1	1	3	P01027	P01027 [388-398]		0	1573.97	1.332	1.342	1.572	1.212	0.01	1.135	0.982	1.381	0.962	1.171	17654.1	23523.1	23689.4	27754.4	21388.7		20035.4	17344.4	24386.8	16986.1	20668		High	High	High	High	High	Not Found	High	High	High	High	High	FALSE	0	0	High	High
High	[K].LVQEVTDFAK.[T]	1xTMT6plex [K10]; 1xTMT6plex [N-Term]	1	1	87	P07724	P07724 [66-75]		0	1607.94	0.709	1.409	1.418	2.327	0.336	1.067	0.675	0.935	0.719	1.986	218067	154593	307184	309198	507377	73355.2	232599	147172	203855	156770	433038		High	High	High	High	High	High	High	High	High	High	High	FALSE	0	66	High	High
High	[K].GTTITSVLPKPALVASR.[V]	1xTMT6plex [K10]; 1xTMT6plex [N-Term]	1	1	15	Q8C196	Q8C196 [403-419]		0	2169.34	1.41	0.383	0.786	0.786	0.01	1.109	1.135	0.165	1.118	0.238	24152	34047.7	9255.05	18984.5	18989		26779	27412.1	3990.31	27010.6	5739.5		High	High	High	High	High	Not Found	High	High	High	High	High	FALSE	0	0	High	High
High	[R].EECSVPVCGQEGR.[T]	2xCarbamidomethyl [C3; C8]; 1xTMT6plex [N-Term]	1	1	6	P19221	P19221 [180-192]		0	1735.79	0.743	1.311	1.951	1.661	0.01	1.883	1.193	9.919	1.141	6.266	8456.44	6282.67	11084	16499.1	14049.4		15921.1	10086.3	83875.2	9646.02	52987.4		High	High	High	High	High	Not Found	High	High	High	High	High	FALSE	0	180	High	High
High	[K].AQASAPAQAPK.[G]	1xTMT6plex [K11]; 1xTMT6plex [N-Term]	1	1	6	P47915	P47915 [135-145]		0	1497.88	0.399	0.488	0.602	0.272	0.01	0.381	0.197	0.32	0.206	0.117	85814.6	34265.1	41909.7	51639.5	23333.3		32673.4	16937.7	27501.4	17700.8	10045.2		High	High	High	High	High	Not Found	High	High	High	High	High	FALSE	0	135	High	High
High	[K].NEPQNPGANSAR.[G]	1xTMT6plex [N-Term]	1	1	4	Q9CQD1	Q9CQD1 [184-195]		0	1483.75	0.616	1.272	1.454	0.757	0.01	1.236	0.934	0.629	0.823	0.275	9879.04	6082.12	12562.2	14362.2	7473.97		12211.4	9229.66	6212.38	8129.17	2716.69		High	High	High	High	High	Not Found	High	High	High	High	High	FALSE	0	0	High	High
High	[K].SVSTPSEAGSQDSGDGAVGSR.[R]	1xTMT6plex [N-Term]	1	1	4	O88487	O88487 [86-106]		0	2180.03	1.797	0.01	3.629	1.424	0.01	1.353	1.189	0.517	0.589	0.538	3485.13	6264.29		12646.4	4962.94		4715.68	4144.05	1801.88	2052.79	1873.43		High	High	Not Found	High	High	Not Found	High	High	High	High	High	FALSE	0	0	High	High
High	[K].LAPALATGNTVVMK.[V]	1xTMT6plex [K14]; 1xTMT6plex [N-Term]	1	1	7	Q9CZS1	Q9CZS1 [198-211]		0	1844.11	0.969	0.01	0.38	0.576	0.01	0.569	0.631	0.135	0.485	0.086	16839.9	16322.2		6396	9704.84		9583.54	10628.2	2266.48	8166.14	1447.58		High	High	High	High	High	Not Found	High	High	High	High	High	FALSE	0	0	High	High
High	[R].IVNGEDAIPGSWPWQVSLQDR.[T]	1xTMT6plex [N-Term]	1	1	6	Q9CR35	Q9CR35 [34-54]		0	2596.34		100		100		100		100	100	100			18401.8		5841.65		1574.05		8903.27	7637.2	4314.38		Not Found	Not Found	High	Not Found	High	Not Found	High	Not Found	High	High	High	FALSE	0	0	High	High
High	[R].AIAELGIYPAVDPLDSTSR.[I]	1xTMT6plex [N-Term]	1	1	7	P56480	P56480 [388-406]		0	2217.2	1.404	0.404	0.53	1.479	0.01	1.313	0.809	0.853	0.868	0.608	7214.28	10128.3	2916.78	3824.62	10669.6		9469.54	5839.37	6156.16	6264.02	4388.08		High	High	High	High	High	Not Found	High	High	High	High	High	FALSE	0	388	High	High
[truncated: 3,552 more rows]
[truncated: 16 more columns]

## Sheet: Explanation
Thermo Proteome Discoverer Protein Identification Report:
[truncated: 65 more rows]
